# Supplementary material for: Rice life cycle-based global mercury biotransport and human methylmercury exposure
Source: Nat Commun. 2019 Nov 14;10:5164. doi: 10.1038/s41467-019-13221-2 (PMC6856186; doi:10.1038/s41467-019-13221-2)
Supplement: Supplementary file 3 — Supplementary Data 1 [file 41467_2019_13221_MOESM3_ESM.xlsx]

## Sheet: Supplementary Table 1
Unit: kg	Production										Export										Stock variation										Import										Feed
Year	Africa	North America & Caribbean	South America	Central & West Asia	East Asia	South Asia	Southeast Asia	Europe	Oceania	Global	Africa	North America & Caribbean	South America	Central & West Asia	East Asia	South Asia	Southeast Asia	Europe	Oceania	Global	Africa	North America & Caribbean	South America	Central & West Asia	East Asia	South Asia	Southeast Asia	Europe	Oceania	Global	Africa	North America & Caribbean	South America	Central & West Asia	East Asia	South Asia	Southeast Asia	Europe	Oceania	Global	Africa	North America & Caribbean	South America	Central & West Asia	East Asia	South Asia	Southeast Asia	Europe	Oceania
1961	18	16	24	1.9	340	660	190	4.4	0.54	1300	2.6	5.3	1.3	0.24	0.94	6.1	19	1	0.35	37	2.1	-0.48	-0.13	0.16	-0.46	-20	-3.1	-0.1	0.092	-22	4.3	2.1	0.2	2.7	3.7	6.3	12	3.2	0.13	34	0.59	0.057	0.015	0	21	5.2	4.9	0.14	0
1962	25	19	26	2.4	390	630	200	4.4	0.63	1300	2	7.2	0.94	0.23	6	5.5	17	0.83	0.29	40	-5.3	-0.73	-0.43	-0.42	1.7	24	-11	-0.12	-0.1	7.1	4.9	2.3	0.06	3.3	3.7	5.4	12	4.9	0.13	37	0.73	0.067	0.019	0	25	4.9	5.4	0.15	0
1963	26	20	27	2.3	450	720	200	4.5	0.64	1500	3.7	7.8	0.72	0.23	8.2	8.6	20	0.67	0.34	51	-2.7	-1.4	0.11	0.13	0.4	-23	-6.7	-0.29	-0.0059	-33	4.8	2.5	0.044	2.6	5	5.8	16	4.3	0.15	41	0.76	0.068	0.017	0	29	5.7	5.7	0.16	0
1964	27	21	31	2.2	500	760	210	5.1	0.66	1600	5.1	8.8	0.66	0.23	9.4	8.1	21	0.65	0.34	54	0.02	-1.1	-1.4	-0.58	-1.2	-34	-3.3	-0.21	-0.03	-42	5.9	3.2	0.21	3.4	5.9	6.6	16	5.2	0.18	47	0.78	0.035	0.03	0	33	5.9	8	0.14	0
1965	26	22	36	2.6	520	650	210	4.8	0.7	1500	3.2	10	1.9	0.44	8.9	7	21	0.73	0.4	53	0.16	0.25	-5.5	0.017	-4.6	23	3.1	0.16	-0.031	17	7.4	3.8	0.33	3.2	9.4	7.1	11	4.8	0.22	47	0.7	0.018	0.036	0	35	5.5	6.8	0.14	0
1966	26	25	30	2.8	570	640	220	5.6	0.83	1500	3.5	9.1	2.6	0.28	13	10	16	0.65	0.4	55	1.1	-3.5	4.9	-0.035	-11	33	4.4	-0.72	-0.19	28	7.4	2.5	0.18	3.6	7.1	7.5	12	5.7	0.23	46	0.73	0.018	0.039	0	40	5.3	8.2	0.16	0
1967	32	27	35	3.6	580	780	220	6.5	0.99	1700	4.6	13	1.5	0.2	14	9.3	13	1	0.57	56	-0.89	-0.9	-1.9	-0.32	-13	-14	1.4	-0.25	-0.16	-30	6.2	2.4	0.22	2.9	6.4	6.4	17	5.6	0.21	47	0.9	0.018	0.031	0	38	6.2	7.7	0.19	0
1968	34	31	35	3.8	590	840	250	6.7	1.1	1800	6.2	13	1.9	0.14	12	7.9	9.5	1.3	0.65	53	-0.41	-2.9	0.9	-0.62	-15	-3.1	-10	0.27	-0.083	-31	6.6	2.7	0.22	3.6	5	5.9	15	5.5	0.19	45	0.95	0.037	0.032	0	39	6.5	11	0.17	0
1969	35	29	35	3.6	600	870	260	7.8	1.2	1800	8.2	13	1.6	0.16	14	8.5	9.8	0.92	0.72	58	0.75	1	1.8	-0.2	-19	-6.6	-9.3	-1.1	-0.27	-33	7	2.6	0.3	3.9	6.1	5.3	14	5.8	0.2	46	0.99	0.066	0.03	0	40	6.9	11	0.19	0
1970	36	28	42	3.1	670	900	290	8.2	1.2	2000	7.2	12	1.8	0.14	17	7.4	11	1.6	0.81	60	-0.35	0.51	-3.1	0.21	-0.81	0.75	-19	0.29	0.026	-21	7.7	3.2	0.13	4.4	6.8	6.9	19	5.6	0.2	54	1	0.11	0.074	0	48	6.9	12	0.2	0
1971	37	29	38	4.2	690	900	290	8.7	1.4	2000	5.6	10	2.1	0.4	18	6.3	14	1.9	0.67	60	-0.8	-2.2	2.7	-1.4	15	-9.5	-0.21	0.15	-0.29	3	9.3	4.5	0.087	5.8	8.1	5.4	14	6.4	0.23	54	0.98	0.12	0.08	0	59	6.6	12	0.24	0
1972	37	29	39	3.3	700	850	270	8.8	1.2	1900	5	15	0.85	0.48	14	5.1	16	1.9	1.2	60	1	4	1.1	0.15	20	20	20	0.55	0.33	67	8.7	3.7	0.094	4.5	7.1	6	18	6.1	0.27	55	0.99	0.11	0.1	0	57	6.7	11	0.16	0
1973	38	32	42	3	750	970	310	10	1.5	2200	3.5	12	1.5	0.18	25	17	6.1	1.5	1.1	68	-0.27	-1.7	-1.5	1.6	11	-35	-13	-0.77	0.13	-39	12	3.6	0.061	4.2	4.9	4.4	27	6.1	0.31	62	0.92	0.11	0.21	0	56	7.4	13	0.34	0
1974	40	39	44	2.3	770	910	310	11	2	2100	1.7	13	1.9	0.4	24	11	7.7	2.3	0.97	63	-3.1	-5.9	0.095	-0.057	1.6	22	0.77	0	-0.5	15	11	4.9	0.26	7.1	5.4	3.1	21	6.3	0.3	60	1	0.15	0.26	0	54	7.1	12	0.29	0
1975	42	45	50	2.2	800	1100	320	11	1.9	2400	1.2	16	2.2	0.26	18	9.1	7.9	1.9	1.2	58	-2.5	-7.4	-2.3	1.1	-11	-38	10	0.24	-0.18	-50	6.9	3.7	0.54	6.9	5.5	5.8	11	6.6	0.32	47	0.98	0.15	0.43	0	54	8.1	14	0.21	0
1976	41	40	57	3.1	800	970	340	10	2.1	2300	2.7	16	2.7	0.39	12	15	16	2.1	1.5	68	1.5	-3.1	-7	-0.6	-0.95	27	9.4	-0.32	0.007	26	9.8	3.6	0.36	8.8	4.5	6.5	14	9.1	0.29	57	1	0.15	0.4	0	55	7.5	14	0.24	0
1977	42	37	56	3.5	830	1200	330	10	2.6	2500	2.7	18	4.7	0.55	12	16	23	2.3	1.8	81	1	5.7	-0.45	0.019	-12	-27	15	0.43	-0.13	-17	18	3.6	0.2	8.6	3.2	6.2	20	9.9	0.38	70	0.99	0.15	0.39	0	57	8.6	14	0.34	0
1978	43	45	49	3.6	870	1200	360	11	2.4	2600	1.6	19	3	0.79	17	15	13	2.6	2	74	-1.3	-5.2	4.5	-1.8	-9.2	-29	-7.7	-0.98	0.11	-51	22	3.4	0.32	12	4	3.4	19	11	0.36	76	1	0.15	0.4	0	61	8.8	18	0.29	0
1979	44	46	51	3.9	900	1000	360	12	3.4	2400	1.1	18	2.6	1.3	18	21	22	2.8	1.8	89	-2.9	-1.2	-2.3	-0.83	-18	49	12	-0.53	-1.1	35	27	3.7	3.3	15	5.1	2.6	21	11	0.41	90	1.2	0.14	0.39	0	64	8	19	0.39	0
1980	44	49	60	3	850	1200	410	13	3.1	2600	1.2	23	2.5	1.8	17	24	24	3.1	3.2	100	0.081	0.47	-7.5	-0.78	46	-46	-9.2	-0.21	1.2	-16	27	5.2	1.7	15	8.7	4.8	20	11	0.38	94	1.1	0.16	0.36	0	70	9.2	22	0.31	0
1981	44	60	56	3.6	890	1200	440	12	3.7	2700	1.1	24	2.9	0.73	13	35	24	3.2	2	110	0.76	-7.8	-0.36	-0.42	-5.9	-20	-6.2	-1.8	-0.73	-42	30	5.1	1.1	15	20	3.8	8.5	16	0.36	99	1.1	0.16	0.44	0	75	9.2	24	0.31	0
1982	45	52	63	3.8	980	1100	450	12	4.2	2700	0.36	20	2.5	0.39	10	24	29	3	3.9	93	-4.1	-1.8	-3.5	-1.1	6.6	55	-0.46	-1.2	0.57	50	33	4.2	0.68	16	6.5	3.5	8.6	14	0.37	87	1.1	0.17	0.55	0	80	8.7	24	0.36	0
1983	46	38	52	3.1	1000	1300	470	12	2.6	3000	0.28	18	2.4	0.63	12	18	28	3.1	2.8	86	-0.24	10	7.1	-0.079	6.9	-32	-14	1.5	1	-20	32	4.5	1.7	16	4.7	5.7	13	10	0.42	88	0.72	0.17	0.4	0	84	10	24	0.39	0
1984	46	48	60	2.9	1100	1300	490	13	3.1	3100	0.82	17	2.3	0.89	14	23	34	3.3	1.8	97	2.3	-3.7	1.3	-0.2	-45	-8.1	-9.6	0.35	-0.63	-63	30	5.3	0.38	18	4.5	5.5	12	11	0.46	87	0.73	0.19	0.4	0	90	10	25	0.39	0
1985	48	49	59	3.1	1000	1400	510	13	4.3	3100	0.28	15	2.9	1.1	10	17	31	3.9	2.4	84	-1.3	-8.7	1.2	0.18	19	-35	-16	0.047	-1.2	-42	33	6.5	1.3	19	4.4	6.1	11	12	0.57	94	0.83	0.19	0.42	0	91	11	27	0.42	0
1986	50	47	63	3.1	1100	1400	510	14	3.4	3100	0.46	19	2.7	2.1	11	25	34	4.1	3.9	100	-1.1	2.9	-11	0.68	-6.1	-3.6	-6.1	0.2	1.2	-23	33	5.5	5.4	20	5.4	3.1	6.5	12	0.57	92	0.99	0.22	0.36	0	87	11	26	0.61	0
1987	52	46	66	3.5	1100	1300	490	13	2.7	3100	1.1	19	2.4	1.7	12	26	32	3.9	2.7	100	-0.9	7.3	-2.9	0.34	-7.1	89	19	0.71	0.86	110	35	5.9	1.2	21	7.3	4.9	5.6	12	0.68	94	1	0.18	0.38	0.22	90	11	28	0.51	0
1988	53	52	72	3	1000	1600	530	14	3.8	3300	0.78	17	2.2	0.98	8.9	24	34	3.1	2.4	94	1.9	-0.38	-7.7	0.88	21	11	0.68	0.11	-0.53	26	29	5.7	0.85	20	5.1	7.9	6.4	11	0.72	87	0.98	0.2	0.38	0	93	12	29	0.46	0
1989	65	52	71	4.2	1100	1600	560	13	4	3500	0.4	23	2.8	2.5	4.4	20	51	3.7	2.6	110	-3.7	5.9	-4.1	1.1	-58	-11	-1.9	-0.15	-0.51	-72	33	8	1.5	22	11	7.7	7.8	13	0.76	110	1.3	0.2	0.47	0.0099	90	13	27	0.48	0
1990	63	51	55	3.4	1100	1700	550	13	4.5	3500	0.97	19	2.8	2.1	4.1	20	37	3.6	3.3	93	4.9	4	15	2	-76	-3.5	5.7	-0.21	-0.29	-49	33	8.5	2.3	21	3.8	5.4	8.4	11	0.85	94	1.3	0.23	0.43	0.23	85	32	27	0.57	0
1991	68	52	62	2.9	1100	1700	560	12	3.9	3600	1.7	18	2.7	1.6	7.5	30	36	4.1	3.3	100	-0.36	3.6	0.66	1.8	-110	11	-0.91	-0.13	0.11	-97	38	9	4.4	18	5.3	3.6	5.5	12	0.91	97	1.2	0.17	0.43	0.13	86	32	28	0.5	0
1992	69	57	67	11	1100	1600	590	9	5.5	3600	3.8	18	3.8	2.5	9.3	33	47	4.4	3.9	130	-0.87	-2.6	-0.19	-1.1	-120	14	1.4	0.89	-0.93	-110	41	11	3.7	28	6.3	6	9.6	13	1.1	120	1.1	0.13	0.37	0.13	94	32	33	0.64	0
1993	72	49	69	11	1100	1800	610	8	4.7	3700	2.1	22	5.2	3.8	13	29	47	4	3.6	130	-2.2	6.9	3.4	-4.6	-3.6	-33	5.8	0.32	0.064	-26	41	13	3.8	35	5.9	6.4	6.1	13	1.1	130	0.96	0.069	0.28	0.11	100	35	36	0.47	0
1994	70	61	74	11	1100	1800	630	8	5.3	3700	2.9	23	5	2.4	13	30	51	4.6	4.5	140	-2.5	-1.9	-3.7	1.3	-41	-1.8	5.2	-0.23	0.44	-44	44	14	5.3	22	22	3.2	8.6	13	1.2	130	1.1	0.16	0.52	0.04	100	35	40	0.78	0
1995	74	55	78	8.5	1100	1700	660	7.7	5.5	3700	1.7	26	6.3	4	2.6	110	55	4.3	4.2	210	-1.9	9.2	-15	2.6	-29	75	-10	1.1	-0.12	32	41	14	4.4	28	18	12	31	12	1.2	160	0.97	0.14	0.44	0.1	110	34	51	0.64	0.0085
1996	79	56	69	9.8	1200	1800	680	9.1	4.6	3900	3.7	23	6.8	2.7	3.3	66	55	4.8	4.2	170	1.4	3.9	4.6	-0.76	-68	0.61	-12	-1.5	0.85	-71	40	15	4.8	30	14	11	29	15	1.3	160	0.93	0.25	0.37	0.08	110	41	41	0.55	0
1997	81	60	69	9.4	1200	1900	680	9	6.7	4000	2.3	20	8.8	1.1	8.8	66	59	5.1	5	180	-5.2	1.3	7.8	-2.4	-71	11	3.5	-0.089	-0.53	-55	47	16	4.8	34	11	5.4	14	14	1.6	150	0.89	0.28	0.53	0.03	120	37	41	0.56	0
1998	78	58	65	9.6	1200	2000	670	9	6.4	4000	4.5	27	8.2	1	33	110	67	4.8	4.3	260	1.9	6	12	-1.4	-6.1	-3.8	4.4	0.41	-0.61	13	49	15	6.7	35	12	8.8	48	13	1.6	190	0.99	0.18	0.64	0.02	110	40	41	0.38	0
1999	86	64	89	9.4	1200	2100	730	9.2	6.7	4300	3.3	23	8.7	2.4	24	59	74	5.3	5.2	200	-3.6	-4.1	-7	-2.2	-24	-81	-4.1	0.27	0.086	-130	52	18	4.3	40	11	15	49	16	1.5	210	1.1	1	0.65	0.02	110	41	51	0.4	0
2000	86	61	83	7	1100	2000	760	9	5.3	4200	4.1	24	7.7	1.5	25	57	64	5	4.8	190	0.61	-1.4	0.31	-3.6	35	-29	-9.3	0.3	1.2	-5.3	53	18	2.9	49	15	8.5	22	15	1.5	180	1.2	0.97	0.59	0.02	110	45	60	0.53	0
2001	82	67	79	6.5	1100	2100	770	8.9	7.9	4200	6.9	23	7.7	2.8	21	74	81	4.9	4.6	230	-0.8	-5.3	1.3	-3.6	110	-67	-2.6	-0.24	-1.6	35	76	21	3.3	47	14	5.6	17	15	1.7	200	1.1	0.86	0.59	0.02	130	48	55	0.59	0
2002	87	67	79	8.7	1100	1800	790	9.1	5.8	3900	5.6	29	5.7	3.6	17	110	75	5.3	2.4	250	-0.83	1.8	0.6	-2.6	120	140	-10	0.13	-1.9	250	77	22	2.5	48	16	10	29	17	1.7	220	1.2	0.45	0.56	0.05	130	44	61	0.71	0
2003	92	64	81	9.6	980	2100	810	9.2	2.2	4200	6.5	34	5	2.8	21	84	82	5.6	1.1	240	-13	3.6	-2.4	5.4	190	-39	-11	-0.18	0.24	140	89	22	4.5	37	17	12	24	17	2	230	1.4	1.4	0.62	0.14	100	50	63	0.56	0
2004	94	70	97	11	1100	2000	840	9.8	2.7	4200	9.3	28	5.8	2.9	8.5	110	93	5.6	0.45	260	-3.2	-3.2	-11	-0.86	18	81	6	-0.92	-1	85	87	24	3.7	45	20	11	18	18	2.1	230	1.5	1.7	0.58	0.11	87	51	70	0.73	0
2005	100	68	97	12	1100	2200	870	9.5	1.7	4500	12	34	8.2	3.5	6.1	110	85	5.9	0.41	270	-11	0.66	-0.031	0.17	-14	-5	-5.9	0.19	-0.27	-36	94	27	2.5	46	18	10	22	17	2.4	240	2.1	2.2	0.56	0.15	71	59	82	0.57	0
2006	110	62	92	14	1100	2200	900	9.7	4.9	4500	11	31	9.7	1.3	11	140	81	6.2	2.5	290	-13	-0.39	0.3	-7.7	26	0.57	-11	-0.089	-1.1	-6.8	96	28	3.2	55	15	11	26	18	2.1	250	2.4	1.5	0.6	0.12	89	58	92	0.79	0
2007	110	63	89	13	1100	2300	940	10	0.88	4700	14	29	9.3	4.6	11	160	92	6.2	1.5	320	1.7	-2.5	1.1	-1.5	-0.28	-0.093	-19	-0.33	1.6	-20	100	28	3.4	52	19	10	34	19	2.4	270	2.4	1.9	0.56	0.37	88	61	99	0.83	0
2008	120	65	99	12	1200	2500	980	10	0.15	4900	4.8	32	10	7.3	8.3	87	100	6.4	0.38	260	-6.3	-3.5	-1.8	-5.2	-4.9	-89	8.3	-0.13	0.9	-100	99	28	3.5	65	12	11	34	19	3.2	280	3.1	2	0.68	0.22	92	61	100	0.84	0
2009	120	71	100	12	1200	2300	1000	12	0.39	4800	10	28	13	9.6	7	80	100	6	0.15	260	11	-3.2	1.3	-0.17	-0.26	4.5	-12	-1.3	0.27	0.07	100	27	3.9	64	13	5.5	27	18	3.3	270	4	1.5	0.62	0.22	100	59	100	0.89	0
2010	130	77	95	14	1200	2400	1000	12	1	5000	14	34	11	9	5.8	110	110	7.8	0.42	300	7.3	-2.1	4.3	-5.3	5.1	-21	-24	0.58	0.0073	-35	100	27	4.6	69	14	10	35	18	3.3	280	3.8	0.67	0.47	0.051	100	61	100	0.89	0.026
2011	130	63	110	14	1200	2600	1000	13	3.6	5200	3.3	29	17	7.4	4.9	140	120	7.7	2.2	330	-11	-1.6	1.7	-0.17	4.1	-110	-7.9	-0.38	-0.036	-120	120	28	4	64	17	13	38	20	2.6	310	3.7	1.5	0.41	0.18	100	64	99	0.86	0.026
2012	140	66	99	16	1200	2600	1100	13	4.5	5200	5.1	30	16	6	3.6	230	100	8.2	3.5	400	-30	-0.48	6.8	-2.9	-38	-34	-37	-0.19	0.56	-140	140	27	5.2	69	28	8.2	35	19	2.6	340	3.7	1	0.54	0.26	110	65	99	0.83	0.017
2013	140	64	100	17	1200	2600	1100	12	5.7	5300	9.2	30	15	4.5	5.2	250	95	7.6	3.6	420	-25	-0.52	2.7	-4	-33	-61	-28	0.26	-0.4	-150	150	30	5.7	69	30	15	17	19	2.8	340	2	0.98	0.89	0.11	110	66	100	0.87	0.0086
[truncated: 81 more columns]
