# Supplementary material for: Rice life cycle-based global mercury biotransport and human methylmercury exposure
Source: Nat Commun. 2019 Nov 14;10:5164. doi: 10.1038/s41467-019-13221-2 (PMC6856186; doi:10.1038/s41467-019-13221-2)
Supplement: Supplementary file 4 — Supplementary Data 2 [file 41467_2019_13221_MOESM4_ESM.xlsx]

## Sheet: Supplementary Table 2
Unit: kg	Production										Export										Stock variation										Import										Feed
Year	Africa	North America & Caribbean	South America	Central & West Asia	East Asia	South Asia	Southeast Asia	Europe	Oceania	Global	Africa	North America & Caribbean	South America	Central & West Asia	East Asia	South Asia	Southeast Asia	Europe	Oceania	Global	Africa	North America & Caribbean	South America	Central & West Asia	East Asia	South Asia	Southeast Asia	Europe	Oceania	Global	Africa	North America & Caribbean	South America	Central & West Asia	East Asia	South Asia	Southeast Asia	Europe	Oceania	Global	Africa	North America & Caribbean	South America	Central & West Asia	East Asia	South Asia	Southeast Asia	Europe	Oceania
1961	6.6	13	13	0.64	130	210	79	2.3	0.24	460	0.86	4.6	0.74	0.083	0.37	2	8	0.57	0.16	17	0.74	-0.4	-0.063	0.06	-0.17	-7.1	-1.3	-0.063	0.041	-8.2	1.5	1.3	0.13	0.98	1.9	2.1	4.6	1.4	0.056	14	0.24	0.048	0.0087	0	8	1.6	2.2	0.079	0
1962	8.7	16	14	0.83	150	200	86	2.3	0.28	480	0.65	6.1	0.55	0.08	2.3	1.8	7.3	0.47	0.13	19	-1.8	-0.61	-0.21	-0.15	0.62	8.3	-4.7	-0.073	-0.044	1.3	1.7	1.4	0.038	1.2	1.9	1.8	4.7	2.1	0.057	15	0.3	0.056	0.011	0	9.4	1.5	2.5	0.084	0
1963	9.2	17	15	0.78	170	230	87	2.4	0.29	530	1.2	6.6	0.41	0.081	3.2	2.7	8.5	0.38	0.15	23	-0.92	-1.2	0.052	0.046	0.15	-7.9	-2.8	-0.18	-0.0026	-13	1.6	1.5	0.028	0.93	2.5	1.9	6.3	1.8	0.067	17	0.31	0.056	0.01	0	11	1.8	2.5	0.087	0
1964	9.3	17	17	0.77	190	240	90	2.7	0.29	570	1.6	7.4	0.38	0.078	3.7	2.6	8.8	0.36	0.15	25	0.0069	-0.87	-0.65	-0.21	-0.43	-12	-1.4	-0.13	-0.013	-16	2	2	0.13	1.2	2.9	2.1	6.3	2.2	0.076	19	0.31	0.029	0.017	0	12	1.8	3.6	0.08	0
1965	8.9	18	19	0.87	200	200	89	2.5	0.31	540	1	8.6	1.1	0.15	3.4	2.2	8.5	0.41	0.17	26	0.052	0.2	-2.6	0.0062	-1.7	8.1	1.3	0.097	-0.013	5.4	2.5	2.3	0.2	1.1	4.7	2.3	4.3	2	0.096	20	0.28	0.014	0.021	0	13	1.7	3	0.08	0
1966	9	20	16	0.96	220	200	91	2.9	0.36	560	1.1	7.5	1.5	0.097	4.8	3.2	6.5	0.36	0.17	25	0.38	-2.8	2.3	-0.013	-4.1	11	1.8	-0.44	-0.081	8.5	2.5	1.5	0.11	1.3	3.5	2.4	4.6	2.4	0.1	18	0.29	0.015	0.022	0	15	1.6	3.6	0.089	0
1967	11	22	19	1.2	220	240	92	3.4	0.43	610	1.5	10	0.85	0.07	5.3	2.9	5.2	0.56	0.25	27	-0.3	-0.72	-0.91	-0.11	-4.9	-4.6	0.59	-0.15	-0.068	-11	2.1	1.5	0.14	1	3.2	2	6.4	2.3	0.091	19	0.36	0.015	0.018	0	14	1.9	3.4	0.1	0
1968	11	25	18	1.3	220	260	100	3.4	0.46	640	2	11	1.1	0.049	4.5	2.4	3.9	0.71	0.28	26	-0.14	-2.3	0.42	-0.22	-5.3	-1.1	-4.1	0.16	-0.036	-13	2.2	1.6	0.13	1.3	2.5	1.9	5.7	2.2	0.083	18	0.37	0.03	0.018	0	15	2	4.6	0.093	0
1969	12	23	18	1.2	230	270	110	4	0.53	660	2.6	11	0.9	0.053	5.4	2.6	4	0.5	0.31	27	0.25	0.79	0.81	-0.07	-7	-2.2	-3.8	-0.65	-0.11	-12	2.3	1.6	0.18	1.3	3	1.7	5.5	2.4	0.083	18	0.39	0.053	0.017	0	15	2.1	4.7	0.11	0
1970	12	23	22	1	250	270	120	4.1	0.51	710	2.3	10	1	0.046	6.5	2.3	4.5	0.87	0.35	28	-0.11	0.4	-1.4	0.074	-0.29	0.25	-7.6	0.17	0.011	-8.5	2.6	1.9	0.082	1.5	3.3	2.2	7.3	2.3	0.084	21	0.4	0.091	0.041	0	18	2.1	5.2	0.11	0
1971	12	23	20	1.4	260	270	120	4.4	0.61	710	1.8	8.4	1.1	0.13	6.8	1.9	5.8	1	0.29	27	-0.26	-1.7	1.2	-0.51	5.3	-3.2	-0.087	0.087	-0.12	0.71	3.1	2.7	0.052	2	3.9	1.7	5.3	2.6	0.098	21	0.38	0.092	0.044	0	22	2	5.3	0.13	0
1972	12	23	20	1.1	260	260	110	4.4	0.51	690	1.6	12	0.47	0.16	5.3	1.6	6.4	1	0.52	29	0.33	3.2	0.52	0.052	7.2	6.6	8.2	0.33	0.14	27	2.9	2.2	0.057	1.5	3.4	1.9	6.9	2.5	0.11	21	0.38	0.085	0.057	0	21	2	4.9	0.084	0
1973	13	25	22	0.98	280	290	120	5.1	0.63	760	1.1	9.8	0.84	0.058	9.4	5.1	2.4	0.81	0.46	30	-0.087	-1.3	-0.7	0.56	3.8	-12	-5.1	-0.45	0.055	-15	3.8	2.1	0.037	1.4	2.3	1.4	10	2.5	0.13	24	0.35	0.086	0.12	0	21	2.2	5.5	0.18	0
1974	13	30	22	0.75	290	270	120	5.3	0.83	750	0.53	10	1	0.13	8.9	3.2	3.1	1.3	0.41	29	-1	-4.6	0.043	-0.02	0.59	7.3	0.31	0	-0.21	2.4	3.7	2.9	0.15	2.4	2.6	0.95	8	2.5	0.12	23	0.39	0.12	0.14	0	20	2.1	5.4	0.15	0
1975	14	35	26	0.73	290	320	130	5.4	0.8	830	0.38	13	1.2	0.085	6.6	2.8	3.1	1	0.51	29	-0.82	-5.8	-1	0.37	-3.8	-13	4.1	0.14	-0.076	-20	2.3	2.2	0.32	2.3	2.7	1.8	4.2	2.6	0.13	18	0.37	0.12	0.23	0	20	2.4	5.9	0.11	0
1976	14	31	29	1	290	290	130	5.1	0.86	800	0.84	13	1.5	0.13	4.4	4.4	6.4	1.1	0.65	32	0.48	-2.4	-3.2	-0.21	-0.34	9.1	3.8	-0.19	0.0029	7	3.2	2.1	0.22	3	2.2	2	5.1	3.6	0.12	22	0.38	0.12	0.22	0	20	2.2	5.9	0.12	0
1977	14	29	28	1.1	310	350	130	5.1	1.1	860	0.85	15	2.6	0.18	4.4	5	8.9	1.2	0.77	39	0.33	4.5	-0.2	0.0067	-4.1	-9	5.9	0.25	-0.056	-2.4	6	2.1	0.12	2.9	1.5	1.9	7.5	3.9	0.16	26	0.38	0.12	0.21	0	21	2.6	6	0.18	0
1978	14	35	25	1.2	320	360	140	5.5	1	900	0.49	15	1.7	0.26	6.4	4.5	5.1	1.4	0.83	35	-0.41	-4.1	2	-0.63	-3.3	-9.6	-3.1	-0.57	0.044	-20	7.3	2	0.19	4.2	1.9	1	7.1	4.3	0.15	28	0.38	0.12	0.22	0	22	2.6	7.7	0.15	0
1979	15	36	26	1.3	330	300	150	6.2	1.4	860	0.34	14	1.4	0.43	6.5	6.5	8.9	1.5	0.73	41	-0.93	-0.91	-1	-0.29	-6.4	16	4.9	-0.31	-0.44	11	8.7	2.2	2	5.2	2.4	0.79	7.8	4.4	0.17	34	0.46	0.11	0.21	0	23	2.4	8.2	0.2	0
1980	15	39	31	0.97	310	360	160	6.4	1.3	930	0.38	18	1.4	0.6	6.4	7.3	9.4	1.6	1.4	47	0.026	0.36	-3.4	-0.27	16	-15	-3.7	-0.12	0.49	-5.5	8.9	3.1	1	5.1	4.1	1.5	7.2	4.5	0.16	36	0.44	0.13	0.19	0	25	2.7	9.4	0.16	0
1981	15	47	29	1.2	330	360	170	5.9	1.6	960	0.35	19	1.6	0.24	4.9	10	9.5	1.7	0.84	48	0.25	-6.1	-0.16	-0.15	-2.1	-6.4	-2.5	-1.1	-0.3	-19	9.9	3	0.64	5	9.3	1.2	3.1	6.2	0.15	38	0.41	0.13	0.24	0	27	2.7	10	0.16	0
1982	15	41	33	1.2	360	330	180	6.1	1.8	970	0.11	16	1.4	0.13	3.8	7.2	11	1.6	1.6	43	-1.3	-1.4	-1.6	-0.37	2.3	18	-0.18	-0.69	0.24	15	11	2.4	0.41	5.4	3.1	1.1	3.2	5.6	0.15	32	0.42	0.13	0.3	0	29	2.6	10	0.19	0
1983	15	30	27	1	370	400	190	6	1.1	1000	0.088	15	1.3	0.21	4.5	5.3	11	1.7	1.1	40	-0.078	8.2	3.2	-0.027	2.4	-10	-5.7	0.88	0.43	-1.2	11	2.6	1	5.3	2.3	1.7	4.9	4.2	0.17	33	0.28	0.13	0.22	0	30	3	10	0.21	0
1984	15	38	31	0.93	400	390	190	6.5	1.3	1100	0.26	14	1.3	0.29	5.2	6.9	13	1.8	0.74	43	0.76	-2.9	0.6	-0.068	-16	-2.7	-3.8	0.21	-0.26	-24	9.8	3.1	0.23	6.2	2.1	1.7	4.4	4.2	0.19	32	0.28	0.15	0.22	0	32	2.9	11	0.21	0
1985	16	39	30	1	380	420	200	6.6	1.8	1100	0.087	12	1.6	0.38	3.7	5.1	12	2.1	1	38	-0.42	-6.8	0.53	0.061	6.7	-11	-6.5	0.028	-0.5	-18	11	3.8	0.79	6.3	2.1	1.9	4.1	4.9	0.23	35	0.32	0.15	0.23	0	33	3.2	11	0.22	0
1986	17	37	32	1	380	410	200	6.7	1.4	1100	0.14	15	1.5	0.69	3.9	7.5	13	2.2	1.6	46	-0.37	2.3	-4.9	0.23	-2.2	-1.2	-2.4	0.12	0.49	-7.9	11	3.2	3.2	6.7	2.6	0.93	2.4	5	0.23	35	0.38	0.17	0.2	0	31	3.2	11	0.32	0
1987	18	36	34	1.1	390	390	200	6.6	1.1	1100	0.33	15	1.3	0.55	4.6	7.8	13	2.1	1.1	46	-0.3	5.7	-1.3	0.12	-2.5	29	7.5	0.41	0.36	39	11	3.5	0.7	7	3.5	1.5	2.1	5	0.28	35	0.39	0.14	0.21	0.073	32	3.3	12	0.27	0
1988	18	41	37	0.97	380	460	210	6.9	1.6	1200	0.24	14	1.2	0.32	3.3	7.3	14	1.7	0.99	42	0.63	-0.3	-3.5	0.3	7.2	3.5	0.27	0.066	-0.22	8	9.7	3.4	0.51	6.7	2.4	2.4	2.3	4.5	0.3	32	0.38	0.16	0.21	0	34	3.6	12	0.24	0
1989	22	41	37	1.4	400	490	220	6.3	1.7	1200	0.12	18	1.5	0.82	1.6	6	20	2	1.1	51	-1.2	4.6	-1.9	0.37	-20	-3.5	-0.77	-0.087	-0.21	-23	11	4.7	0.89	7.4	5.4	2.4	2.9	5.3	0.31	40	0.5	0.16	0.26	0.0033	32	3.9	11	0.25	0
1990	21	40	28	1.1	420	490	220	6.6	1.9	1200	0.3	15	1.5	0.7	1.5	5.9	15	1.9	1.4	43	1.6	3.2	6.6	0.68	-27	-1.1	2.3	-0.13	-0.12	-14	11	5	1.4	6.9	1.8	1.7	3.1	4.4	0.35	35	0.5	0.18	0.24	0.077	31	9.4	12	0.3	0
1991	23	41	32	0.94	410	500	220	6.2	1.6	1200	0.52	14	1.5	0.53	2.8	8.9	14	2.2	1.4	46	-0.12	2.8	0.3	0.6	-39	3.5	-0.36	-0.075	0.045	-33	12	5.3	2.6	6.2	2.5	1.1	2	4.9	0.37	38	0.48	0.13	0.24	0.044	31	9.5	12	0.27	0
1992	23	45	35	3.6	410	490	240	4.5	2.3	1200	1.2	15	2.1	0.82	3.4	9.9	18	2.4	1.6	55	-0.29	-2.1	-0.085	-0.38	-42	4.5	0.57	0.52	-0.39	-39	14	6.5	2.2	9.3	3	1.8	3.5	5.3	0.44	46	0.42	0.1	0.2	0.044	34	9.3	14	0.34	0
1993	24	39	36	3.6	390	530	240	4	1.9	1300	0.67	18	2.9	1.3	4.6	8.5	18	2.2	1.5	58	-0.72	5.5	1.5	-1.6	-1.3	-11	2.3	0.19	0.027	-4.7	14	7.8	2.3	12	2.8	1.9	2.2	5.1	0.45	48	0.37	0.054	0.16	0.037	36	10	15	0.25	0
1994	24	48	38	3.6	400	530	250	4	2.2	1300	0.91	19	2.8	0.79	4.8	9.1	20	2.5	1.9	61	-0.83	-1.5	-1.7	0.46	-14	-0.59	2.1	-0.13	0.18	-16	15	8	3.2	7.3	10	0.97	3.2	5.3	0.47	53	0.42	0.12	0.28	0.013	37	10	17	0.41	0
1995	25	43	40	2.8	410	510	260	3.9	2.3	1300	0.54	21	3.5	1.3	0.96	32	22	2.3	1.7	85	-0.63	7.2	-6.7	0.89	-10	24	-4.1	0.63	-0.051	12	14	8.4	2.6	9.2	8.6	3.5	12	4.7	0.5	63	0.38	0.11	0.24	0.034	38	10	22	0.34	0.0038
1996	27	44	36	3.2	430	540	270	4.6	1.9	1400	1.2	19	3.8	0.89	1.2	20	22	2.6	1.8	71	0.45	3	2.1	-0.26	-24	0.2	-4.8	-0.87	0.35	-24	13	9.1	2.9	9.9	6.6	3.4	11	6.1	0.55	63	0.36	0.2	0.21	0.027	40	12	17	0.29	0
1997	28	47	36	3	440	550	270	4.5	2.8	1400	0.74	16	4.8	0.37	3.2	20	23	2.7	2.1	73	-1.7	1	3.6	-0.83	-25	3.7	1.4	-0.052	-0.22	-18	16	9.7	2.9	12	5.4	1.6	5.2	5.6	0.64	58	0.35	0.22	0.29	0.01	43	11	17	0.3	0
1998	26	46	34	3.1	430	580	270	4.5	2.7	1400	1.4	21	4.5	0.33	12	33	26	2.6	1.8	100	0.64	4.7	5.5	-0.48	-2.1	-1.2	1.7	0.24	-0.26	8.8	16	9	4	12	5.4	2.7	18	5.3	0.64	73	0.39	0.14	0.35	0.0067	41	12	17	0.2	0
1999	29	51	46	3	430	610	290	4.6	2.8	1500	1	18	4.8	0.8	8.7	18	29	2.9	2.2	85	-1.2	-3.2	-3.2	-0.74	-8.3	-26	-1.6	0.16	0.036	-45	17	11	2.6	13	5.1	4.6	18	6.3	0.62	79	0.44	0.83	0.36	0.0067	39	12	22	0.22	0
2000	29	48	43	2.3	410	600	300	4.5	2.2	1400	1.3	19	4.2	0.5	9.3	17	25	2.7	2	81	0.2	-1.1	0.14	-1.2	12	-9.3	-3.7	0.18	0.5	-2	18	11	1.8	16	7.1	2.6	8	5.9	0.6	70	0.47	0.77	0.33	0.0067	40	13	25	0.28	0
2001	28	53	41	2.1	390	630	310	4.5	3.3	1500	2.2	19	4.2	0.93	7.5	22	32	2.6	1.9	92	-0.26	-4.2	0.58	-1.2	40	-22	-1	-0.14	-0.65	11	25	12	2	16	6.7	1.7	6.2	6.1	0.68	77	0.44	0.68	0.32	0.0067	47	14	23	0.32	0
2002	29	53	41	2.8	380	530	310	4.6	2.4	1400	1.8	23	3.2	1.2	6.3	32	29	2.8	0.98	100	-0.27	1.4	0.28	-0.88	43	45	-4	0.075	-0.78	84	26	13	1.5	16	7.6	3.1	11	6.7	0.68	85	0.47	0.35	0.31	0.017	45	13	26	0.38	0
2003	31	51	42	3.1	350	620	320	4.6	0.91	1400	2	27	2.8	0.92	7.8	25	32	3	0.45	100	-4.1	2.8	-1.1	1.9	67	-13	-4.2	-0.1	0.1	50	30	13	2.7	12	7.8	3.6	8.8	6.8	0.83	86	0.54	1.1	0.34	0.047	37	15	26	0.3	0
2004	32	56	50	3.4	390	590	330	4.9	1.1	1500	2.9	22	3.2	0.94	3.1	32	36	3	0.19	100	-1	-2.5	-5	-0.29	6.1	26	2.4	-0.54	-0.42	25	29	14	2.2	15	9.4	3.5	6.4	7.2	0.88	88	0.57	1.4	0.32	0.037	31	15	30	0.39	0
2005	34	54	50	3.8	400	650	350	4.8	0.71	1500	3.6	27	4.5	1.1	2.2	34	33	3.2	0.17	110	-3.8	0.52	-0.014	0.059	-5	-1.6	-2.3	0.11	-0.11	-12	31	16	1.5	15	8.7	3.1	8.1	6.8	0.99	91	0.8	1.7	0.31	0.051	25	17	34	0.31	0
2006	37	49	47	4.3	400	660	350	4.9	2	1600	3.6	25	5.3	0.42	4	41	32	3.3	1	110	-4.4	-0.31	0.14	-2.6	9.2	0.18	-4.5	-0.052	-0.47	-2.8	32	16	1.9	18	7.1	3.3	9.3	7.3	0.85	96	0.91	1.2	0.33	0.041	32	17	39	0.42	0
2007	36	50	46	4.2	410	680	370	5.1	0.36	1600	4.3	23	5.1	1.5	4.1	47	36	3.3	0.61	120	0.56	-2	0.51	-0.5	-0.098	-0.03	-7.6	-0.19	0.68	-8.7	35	17	2.1	17	8.7	3.1	12	7.5	0.96	100	0.93	1.5	0.31	0.12	31	18	41	0.44	0
2008	42	51	51	3.8	420	720	390	5	0.063	1700	1.5	26	5.5	2.4	3	26	40	3.4	0.16	110	-2.1	-2.7	-0.84	-1.8	-1.7	-29	3.3	-0.077	0.37	-34	33	17	2.1	22	5.4	3.5	12	7.8	1.3	100	1.2	1.6	0.37	0.072	33	18	44	0.45	0
2009	40	56	53	4	430	680	400	6.1	0.16	1700	3.2	23	7.2	3.1	2.5	24	39	3.2	0.06	110	3.6	-2.5	0.59	-0.059	-0.092	1.5	-4.8	-0.78	0.11	-2.4	34	16	2.3	21	5.9	1.7	10	7.4	1.3	100	1.5	1.2	0.34	0.072	37	17	42	0.47	0
2010	45	60	49	4.4	430	710	410	6.2	0.42	1700	4.3	28	5.8	2.9	2.1	31	42	4.2	0.17	120	2.4	-1.7	2	-1.8	1.8	-6.8	-9.3	0.34	0.003	-13	33	16	2.8	23	6.4	3.1	13	7.3	1.3	110	1.5	0.53	0.26	0.017	36	18	43	0.47	0.011
2011	45	49	55	4.4	440	760	410	6.3	1.5	1800	1	23	9.2	2.4	1.8	41	48	4.1	0.9	130	-3.6	-1.3	0.77	-0.059	1.4	-34	-3.1	-0.22	-0.015	-40	40	16	2.4	21	7.8	4	14	7.9	1.1	120	1.4	1.2	0.22	0.061	36	19	42	0.46	0.011
2012	48	52	51	5.2	450	760	420	6.3	1.9	1800	1.6	24	8.9	1.9	1.3	67	39	4.4	1.5	150	-9.8	-0.38	3.1	-0.97	-13	-11	-14	-0.11	0.23	-47	47	16	3.1	23	13	2.5	13	7.5	1.1	130	1.4	0.83	0.3	0.085	38	19	41	0.44	0.0076
2013	49	50	52	5.5	440	770	430	5.8	2.4	1800	2.9	24	8.3	1.5	1.9	73	37	4.1	1.5	150	-8.3	-0.4	1.2	-1.4	-11	-20	-11	0.15	-0.17	-51	49	18	3.4	23	14	4.5	6.2	7.7	1.1	130	0.79	0.77	0.49	0.038	37	19	42	0.46	0.0038
[truncated: 71 more columns]
