# Supplementary material for: Rice life cycle-based global mercury biotransport and human methylmercury exposure
Source: Nat Commun. 2019 Nov 14;10:5164. doi: 10.1038/s41467-019-13221-2 (PMC6856186; doi:10.1038/s41467-019-13221-2)
Supplement: Supplementary file 5 — Supplementary Data 3 [file 41467_2019_13221_MOESM5_ESM.xlsx]

## Sheet: Supplementary Table 3
Country/region	Rice grain (kg)		Export (kg)		Import (kg)		Stock Variation (kg)		Domestic supply (kg)		Food (kg)		Feed (kg)		Seed (kg)		Processing (kg)		Other uses (kg)		Losses (kg)		Rice residues (kg)		Emission (kg)	Percentage of residue burning in field (%)	Intake (μg/kg/week)		Balance of rice trade (μg/capita/yr)	Per-foetus intelligence quotient decrements	Fatal heart attack (per capita)	Fatal heart attack (per 100,000 capita)
	THg	MeHg	THg	MeHg	THg	MeHg	THg	MeHg	THg	MeHg	THg	MeHg	THg	MeHg	THg	MeHg	THg	MeHg	THg	MeHg	THg	MeHg	THg	MeHg	THg	Rice residue	THg	MeHg	MeHg	MeHg	MeHg	MeHg
Abyei Area	0	0	0	0	0	0	0	0	0	0	0	0	0	0	0	0	0	0	0	0	0	0	0	0	0	0	0	0	0	0	0	0
Afghanistan	2.9	1.1	0	0	0.88	0.35	0	0	3.8	1.4	3.5	1.3	0	0	0.12	0.045	0	0	0	0	0.21	0.077	86	0.84	6.4	7.5	0.032	0.012	-10	0.0062	9.3	0.27
Aksai Chin	0	0	0	0	0	0	0	0	0	0	0	0	0	0	0	0	0	0	0	0	0	0	0	0	0	0	0	0	0	0	0	0
Albania	0	0	0	0	0.12	0.052	0	0	0.12	0.052	0.12	0.052	0	0	0	0	0	0	0	0	0	0	0	0	0	0	0.01	0.0045	-18	0.0024	0.83	0.28
Algeria	0	0	0	0	1.4	0.46	0	0	1.4	0.46	1.4	0.45	0.0085	0.0043	0	0	0	0	0	0	0	0	0.05	0.00047	0.0049	9.7	0.01	0.0032	-11	0.0017	3.6	0.089
American Samoa	0	0	0	0	0	0	0	0	0	0	0	0	0	0	0	0	0	0	0	0	0	0	0	0	0	0	0	0	0	0	0	0
Andorra	0	0	0	0	0	0	0	0	0	0	0	0	0	0	0	0	0	0	0	0	0	0	0	0	0	0	0	0	0	0	0	0
Angola	0.49	0.13	0	0	2.5	0.93	0	0	3	1.1	-0.15	0.2	0	0	0.02	0.0054	0	0	3	0.83	0.14	0.038	38	0.36	3.9	10	0.045	0.0026	-32	0.0013	0.66	0.023
Anguilla	0	0	0	0	0	0	0	0	0	0	0	0	0	0	0	0	0	0	0	0	0	0	0	0	0	0	0	0	0	0	0	0
Antarctica	0	0	0	0	0	0	0	0	0	0	0	0	0	0	0	0	0	0	0	0	0	0	0	0	0	0	0	0	0	0	0	0
Antigua and Barbuda	0	0	0	0	0.014	0.008	-0.0073	-0.0046	0.0068	0.0034	0.0068	0.0034	0	0	0	0	0	0	0	0	0	0	0	0	0	0	0.018	0.009	-79	0.005	0.027	0.26
Argentina	5	2.8	2.7	1.5	0.055	0.029	-0.2	-0.11	2.2	1.2	1.7	0.98	0	0	0.12	0.07	0	0	0	0	0.3	0.17	180	2.1	7.9	4.4	0.012	0.0066	34	0.0034	7.9	0.18
Armenia	0	0	0	0	0.075	0.028	0	0	0.075	0.028	0.075	0.028	0	0	0	0	0	0	0	0	0	0	0	0	0	0	0.0074	0.0028	-9.7	0.0015	0.62	0.21
Aruba	0	0	0	0	0	0	0	0	0	0	0	0	0	0	0	0	0	0	0	0	0	0	0	0	0	0	0	0	0	0	0	0
Arunachal Pradesh	0	0	0	0	0	0	0	0	0	0	0	0	0	0	0	0	0	0	0	0	0	0	0	0	0	0	0	0	0	0	0	0
Ashmore and Cartier Islands	0	0	0	0	0	0	0	0	0	0	0	0	0	0	0	0	0	0	0	0	0	0	0	0	0	0	0	0	0	0	0	0
Australia	5.6	2.3	3.5	1.5	1.4	0.55	-0.4	-0.17	3.1	1.2	2.2	0.85	0	0	0.058	0.024	0.015	0.006	0.82	0.34	0.058	0.024	40	0.41	1.3	3.2	0.026	0.01	38	0.0051	5.9	0.25
Austria	0	0	0.013	0.0066	0.15	0.078	0	0	0.14	0.072	0.12	0.063	0	0	0	0	0.013	0.0066	0.0031	0.0017	0	0	0	0	0	0	0.004	0.0021	-8.2	0.001	1	0.12
Azerbaijan	0.044	0.013	0	0	0.17	0.06	0	0	0.21	0.074	0.18	0.065	0	0	0	0	0	0	0.015	0.0044	0.015	0.0044	2.2	0.021	0.2	8.8	0.0055	0.0019	-6.2	0.001	1.1	0.12
Bahamas	0	0	0	0	0.089	0.07	0	0	0.089	0.07	0.069	0.054	0	0	0	0	0.0099	0.0078	0.0099	0.0078	0	0	0	0	0	0	0.052	0.04	-180	0.021	0.42	1.1
Bahrain	0	0	0	0	0	0	0	0	0	0	0	0	0	0	0	0	0	0	0	0	0	0	0	0	0	0	0	0	0	0	0	0
Baker Island	0	0	0	0	0	0	0	0	0	0	0	0	0	0	0	0	0	0	0	0	0	0	0	0	0	0	0	0	0	0	0	0
Bangladesh	460	150	0.013	0.0043	4.8	1.4	-56	-18	410	130	360	120	14	4.5	11	3.4	0	0	0.054	0.017	23	7.4	15000	140	840	5.8	0.65	0.21	-8.4	0.1	610	3.7
Barbados	0	0	0	0	0.038	0.022	0	0	0.038	0.022	0.031	0.018	0	0	0	0	0	0	0.007	0.0041	0	0	0	0	0	0	0.034	0.02	-77	0.011	0.21	0.73
Bassas da India	0	0	0	0	0	0	0	0	0	0	0	0	0	0	0	0	0	0	0	0	0	0	0	0	0	0	0	0	0	0	0	0
Belarus	0	0	0	0	0.28	0.099	0	0	0.28	0.099	0.28	0.099	0	0	0	0	0	0	0	0	0	0	0	0	0	0	0.0083	0.0029	-10	0.0015	3.9	0.41
Belgium	0	0	0.78	0.42	2.6	1.1	0.051	0.028	1.8	0.69	1.7	0.59	0.18	0.098	0	0	0	0	0.0028	0.0015	0.0028	0.0015	0	0	0	0	0.042	0.015	-58	0.0076	5.5	0.48
Belize	0.14	0.11	0	0	0	0	-0.02	-0.016	0.12	0.098	0.1	0.081	0	0	0	0	0	0	0.01	0.0081	0.01	0.0081	3.6	0.087	0.2	5.6	0.09	0.072	0	0.039	0.53	1.5
Benin	0.88	0.35	0.53	0.21	12	3.7	-1.6	-0.62	11	3.2	9.7	2.8	0	0	0.013	0.005	0.019	0.0075	0.55	0.22	0.39	0.15	53	0.48	3.7	6.9	0.26	0.077	-320	0.041	11	1
Bermuda	0	0	0	0	0.0081	0.0065	0	0	0.0081	0.0065	0.0081	0.0065	0	0	0	0	0	0	0	0	0	0	0	0	0	0	0.012	0.0088	-110	0.0048	0	0
Bhutan	0	0	0	0	0	0	0	0	0	0	0	0	0	0	0	0	0	0	0	0	0	0	22	0.22	1.4	6.4	0	0	0	0	0	0
Ma'tan al-Sarra	0	0	0	0	0	0	0	0	0	0	0	0	0	0	0	0	0	0	0	0	0	0	0	0	0	0	0	0	0	0	0	0
Bird Island	0	0	0	0	0	0	0	0	0	0	0	0	0	0	0	0	0	0	0	0	0	0	0	0	0	0	0	0	0	0	0	0
Bolivia	0	0	0	0	0	0	0	0	0	0	0	0	0	0	0	0	0	0	0	0	0	0	0	0	0	0	0	0	0	0	0	0
Bosnia and Herzegovina	0	0	0	0	0.03	0.015	0	0	0.03	0.015	0.03	0.015	0	0	0	0	0	0	0	0	0	0	0	0	0	0	0.0022	0.0011	-4.2	0.00058	0.29	0.082
Botswana	0	0	0.17	0.046	0.35	0.097	0	0	0.18	0.051	0.18	0.051	0	0	0	0	0	0	0	0	0	0	0	0	0	0	0.025	0.0071	-22	0.0037	0.28	0.12
Bouvet Island	0	0	0	0	0	0	0	0	0	0	0	0	0	0	0	0	0	0	0	0	0	0	0	0	0	0	0	0	0	0	0	0
Brazil	55	25	5.7	2.6	3.3	1.9	3.2	1.4	56	26	44	20	0	0	0.85	0.38	4.9	2.2	0	0	6.7	3	1800	20	93	5.2	0.061	0.028	3.6	0.014	120	0.58
British Indian Ocean Territory	0	0	0	0	0	0	0	0	0	0	0	0	0	0	0	0	0	0	0	0	0	0	0	0	0	0	0	0	0	0	0	0
British Virgin Islands	0	0	0	0	0	0	0	0	0	0	0	0	0	0	0	0	0	0	0	0	0	0	0	0	0	0	0	0	0	0	0	0
Brunei Darussalam	0.0079	0.0037	0	0	0.24	0.092	0.064	0.03	0.31	0.12	0.21	0.08	0.056	0.026	0	0	0	0	0.024	0.011	0.016	0.0074	0.82	0.0099	0.1	12	0.14	0.054	-220	0.029	0.35	0.83
Bulgaria	0.06	0.036	0.066	0.04	0.14	0.058	0	0	0.13	0.054	0.12	0.045	0.0081	0.0049	0.0032	0.002	0	0	0.0016	0.00098	0.0016	0.00098	5.8	0.034	0.3	5.2	0.0046	0.0018	-2.5	0.00088	1.6	0.22
Burkina Faso	1.1	0.48	0.017	0.0071	5.3	1.8	-1.4	-0.59	5	1.7	4.7	1.5	0.19	0.08	0.028	0.012	0.022	0.0094	0	0	0.15	0.066	73	0.67	6.5	8.8	0.077	0.025	-95	0.013	6.4	0.34
Burundi	0	0	0	0	0	0	0	0	0	0	0	0	0	0	0	0	0	0	0	0	0	0	120	1.2	10	8.6	0	0	0	0	0	0
Cambodia	49	12	2.9	0.72	0.32	0.13	1.2	0.29	47	12	19	4.6	1.5	0.36	1.6	0.39	0	0	18	4.5	7.3	1.8	2100	12	150	6.9	0.35	0.086	37	0.044	19	1.2
Cameroon	1.5	0.46	0.012	0.0036	9.5	3	-1.9	-0.59	9.1	2.9	6.9	2.2	0	0	0.069	0.022	0	0	1.7	0.54	0.39	0.12	170	1.5	18	11	0.087	0.027	-130	0.014	8.5	0.36
Canada	0	0	0.94	0.69	5.3	3.3	0	0	4.3	2.6	4	2.4	0	0	0	0	0	0	0.25	0.18	0.094	0.069	0	0	0	0	0.032	0.019	-72	0.0093	17	0.47
Cape Verde	0	0	0	0	0	0	0	0	0	0	0	0	0	0	0	0	0	0	0	0	0	0	0	0	0	0	0	0	0	0	0	0
Cayman Islands	0	0	0	0	0	0	0	0	0	0	0	0	0	0	0	0	0	0	0	0	0	0	0	0	0	0	0	0	0	0	0	0
Central African Republic	0.36	0.1	0	0	0.064	0.048	0.043	0.012	0.46	0.16	0.44	0.16	0	0	0.014	0.0042	0	0	0	0	0.014	0.0042	5.9	0.053	0.61	10	0.027	0.0095	-10	0.0049	0.72	0.16
Chad	1.8	0.61	0	0	0	0	-0.49	-0.17	1.3	0.44	1.1	0.38	0	0	0.056	0.019	0	0	0	0	0.1	0.036	89	0.79	9.4	11	0.024	0.0083	0	0.0041	1.6	0.11
Chile	0.5	0.26	0	0	0.68	0.33	0	0	1.2	0.59	0.91	0.45	0	0	0.012	0.0061	0.24	0.13	0	0	0.017	0.0091	25	0.29	1.1	4.5	0.014	0.0071	-18	0.0038	2.7	0.15
China	1200	420	4.9	1.7	18	7.5	-35	-12	1200	410	940	340	100	37	40	14	0.1	0.037	18	6.4	55	20	38000	350	1600	4.4	0.19	0.066	-4	0.027	2900	2
China/India (Disputed)	0	0	0	0	0	0	0	0	0	0	0	0	0	0	0	0	0	0	0	0	0	0	0	0	0	0	0	0	0	0	0	0
China/India (Disputed)	0	0	0	0	0	0	0	0	0	0	0	0	0	0	0	0	0	0	0	0	0	0	0	0	0	0	0	0	0	0	0	0
China/India (Disputed)	0	0	0	0	0	0	0	0	0	0	0	0	0	0	0	0	0	0	0	0	0	0	0	0	0	0	0	0	0	0	0	0
China/India (Disputed)	0	0	0	0	0	0	0	0	0	0	0	0	0	0	0	0	0	0	0	0	0	0	0	0	0	0	0	0	0	0	0	0
Christmas Island	0	0	0	0	0	0	0	0	0	0	0	0	0	0	0	0	0	0	0	0	0	0	0	0	0	0	0	0	0	0	0	0
Clipperton Island	0	0	0	0	0	0	0	0	0	0	0	0	0	0	0	0	0	0	0	0	0	0	0	0	0	0	0	0	0	0	0	0
Cocos (Keeling) Islands	0	0	0	0	0	0	0	0	0	0	0	0	0	0	0	0	0	0	0	0	0	0	0	0	0	0	0	0	0	0	0	0
Colombia	10	6.2	0	0	1.1	0.82	0.36	0.22	12	7.2	10	6.3	0.21	0.13	0.49	0.3	0.72	0.44	0	0	0.1	0.063	450	7	25	5.7	0.058	0.036	-17	0.019	47	0.97
Comoros	0	0	0	0	0	0	0	0	0	0	0	0	0	0	0	0	0	0	0	0	0	0	14	0.099	1.6	11	0	0	0	0	0	0
Congo	0.016	0.0046	0	0	0.34	0.13	0.82	0.23	1.2	0.36	0.81	0.26	0	0	0	0	0.33	0.093	0	0	0.033	0.0093	1.2	0.011	0.16	13	0.051	0.016	-24	0.0088	1.2	0.23
Cook Islands	0	0	0	0	0	0	0	0	0	0	0	0	0	0	0	0	0	0	0	0	0	0	0	0	0	0	0	0	0	0	0	0
Costa Rica	1.3	0.94	0.043	0.031	0.63	0.46	0	0	1.9	1.4	1.8	1.3	0	0	0.034	0.025	0	0	0	0	0.052	0.038	43	0.86	2.6	6.1	0.1	0.075	-88	0.04	8.4	1.7
Croatia	0	0	0	0	0.065	0.025	0	0	0.065	0.025	0.065	0.025	0	0	0	0	0	0	0	0	0	0	0	0	0	0	0.0044	0.0017	-6	0.00088	0.55	0.13
Cuba	4.5	3.5	0	0	3.2	1.5	0	0	7.7	5.1	6.3	3.9	0.95	0.75	0.079	0.063	0	0	0	0	0.38	0.3	120	2.9	8.3	6.7	0.16	0.098	-130	0.05	50	4.4
Cyprus	0	0	0	0	0.03	0.013	0	0	0.03	0.013	0.03	0.013	0	0	0	0	0	0	0	0	0	0	0	0	0	0	0.0068	0.003	-11	0.0017	0.13	0.11
Czech Republic	0	0	0	0	0	0	0	0	0	0	0	0	0	0	0	0	0	0	0	0	0	0	0	0	0	0	0	0	0	0	0	0
Côte d'Ivoire	8.6	3.4	0.29	0.12	9.1	3.1	-3.1	-1.2	14	5.2	12	4.1	0.89	0.36	0.19	0.075	0.17	0.067	0	0	1.3	0.53	390	3.7	32	8.2	0.16	0.057	-120	0.031	29	1.2
Dem People's Rep of Korea	0	0	0	0	0	0	0	0	0	0	0	0	0	0	0	0	0	0	0	0	0	0	0	0	0	0	0	0	0	0	0	0
Democratic Republic of the Congo	0	0	0	0	0	0	0	0	0	0	0	0	0	0	0	0	0	0	0	0	0	0	390	3.7	49	13	0	0	0	0	0	0
Denmark	0	0	0.015	0.0079	0.15	0.075	0	0	0.14	0.067	0.12	0.056	0.0061	0.0032	0	0	0	0	0.015	0.0079	0	0	0	0	0	0	0.0058	0.0028	-12	0.0015	0.42	0.073
Dhekelia and Akrotiri SBA	0	0	0	0	0	0	0	0	0	0	0	0	0	0	0	0	0	0	0	0	0	0	0	0	0	0	0	0	0	0	0	0
Djibouti	0	0	0	0	1.5	0.45	-0.66	-0.21	0.87	0.25	0.87	0.25	0	0	0	0	0	0	0	0	0	0	0	0	0	0	0.28	0.078	-480	0.043	1.4	1.4
Dominica	0	0	0	0	0.0067	0.0036	-0.0072	-0.0044	-0.00053	-0.00076	-0.00053	-0.00076	0	0	0	0	0	0	0	0	0	0	0	0	0	0	0.017	0.01	-49	0.0057	0	0
Dominican Republic	4.5	3.2	0.099	0.07	0.54	0.44	0	0	5	3.6	4.5	3.2	0	0	0.091	0.064	0.26	0.18	0	0	0.13	0.093	160	3.1	8.6	5.3	0.12	0.087	-34	0.047	32	3
Ecuador	7.3	4.5	0.33	0.2	0.0076	0.0058	-0.24	-0.15	6.8	4.1	5.1	3.1	0	0	0.16	0.098	0	0	1.1	0.67	0.37	0.23	290	4.5	18	6.1	0.092	0.056	12	0.03	16	0.99
Egypt	12	5.4	1	0.47	0.35	0.11	0.9	0.42	12	5.5	10	4.7	0.35	0.16	0.15	0.07	0	0	0.46	0.21	0.7	0.32	610	4.3	21	3.5	0.035	0.016	3.8	0.0072	57	0.6
El Salvador	0.23	0.18	0.094	0.073	0.56	0.44	0	0	0.69	0.55	0.55	0.44	0	0	0	0	0.13	0.1	0	0	0.0094	0.0073	5.3	0.12	0.23	4.4	0.024	0.019	-58	0.011	3.5	0.55
Equatorial Guinea	0	0	0	0	0	0	0	0	0	0	0	0	0	0	0	0	0	0	0	0	0	0	0	0	0	0	0	0	0	0	0	0
Eritrea	0	0	0	0	0	0	0	0	0	0	0	0	0	0	0	0	0	0	0	0	0	0	0	0	0	0	0	0	0	0	0	0
Estonia	0	0	0.0034	0.0016	0.017	0.007	0	0	0.014	0.0053	0.014	0.0053	0	0	0	0	0	0	0	0	0	0	0	0	0	0	0.0032	0.0013	-4	0.00069	0.19	0.15
Ethiopia	1.7	0.51	0	0	1.6	0.45	0	0	3.3	0.96	3.3	0.96	0	0	0	0	0	0	0	0	0	0	48	0.44	3.7	7.8	0.0098	0.0028	-4.4	0.0015	3.7	0.036
Europa Island	0	0	0	0	0	0	0	0	0	0	0	0	0	0	0	0	0	0	0	0	0	0	0	0	0	0	0	0	0	0	0	0
Falkland Islands (Malvinas)	0	0	0	0	0	0	0	0	0	0	0	0	0	0	0	0	0	0	0	0	0	0	0	0	0	0	0	0	0	0	0	0
Faroe Islands	0	0	0	0	0	0	0	0	0	0	0	0	0	0	0	0	0	0	0	0	0	0	0	0	0	0	0	0	0	0	0	0
Fiji	0.034	0.015	0.0086	0.0038	0.34	0.12	0	0	0.36	0.13	0.36	0.13	0.0086	0.0038	0	0	0	0	0	0	0	0	1.1	0.013	0.074	6.8	0.11	0.041	-130	0.022	1.8	2
Finland	0	0	0.0038	0.0018	0.094	0.05	0	0	0.09	0.048	0.086	0.047	0	0	0	0	0	0	0.0038	0.0018	0	0	0	0	0	0	0.0045	0.0024	-8.8	0.0013	0.68	0.12
France	0.17	0.098	0.29	0.17	2.8	1.1	-0.095	-0.054	2.6	1	2.3	0.83	0.32	0.18	0.0032	0.0018	0.0063	0.0036	0.0063	0.0036	0.0032	0.0018	9.5	0.085	0.54	5.7	0.01	0.0036	-15	0.0017	5.3	0.083
French Guiana	0	0	0	0	0	0	0	0	0	0	0	0	0	0	0	0	0	0	0	0	0	0	1.3	0.016	0.077	5.7	0	0	0	0	0	0
French Polynesia	0	0	0	0	0.07	0.029	0	0	0.07	0.029	0.063	0.024	0	0	0	0	0	0	0.007	0.0047	0	0	0	0	0	0	0.063	0.024	-100	0.013	0	0
French Southern and Antarctic Territories	0	0	0	0	0	0	0	0	0	0	0	0	0	0	0	0	0	0	0	0	0	0	0	0	0	0	0	0	0	0	0	0
Gabon	0.014	0.0041	0	0	0.57	0.2	-0.28	-0.082	0.3	0.12	0.22	0.098	0	0	0	0	0	0	0.042	0.012	0.042	0.012	0.57	0.0052	0.044	7.7	0.036	0.016	-100	0.0087	0.51	0.26
Gambia	0.27	0.12	0	0	0.72	0.25	0.17	0.076	1.2	0.45	0.98	0.37	0	0	0.017	0.0076	0	0	0.14	0.064	0.017	0.0076	27	0.26	3.4	13	0.15	0.056	-120	0.031	1.7	0.86
Gaza Strip	0	0	0	0	0	0	0	0	0	0	0	0	0	0	0	0	0	0	0	0	0	0	0	0	0	0	0	0	0	0	0	0
Georgia	0	0	0	0	0.15	0.049	0	0	0.15	0.049	0.15	0.049	0	0	0	0	0	0	0	0	0	0	0	0	0	0	0.01	0.0033	-12	0.0016	1.7	0.44
Germany	0	0	0.26	0.13	1.9	0.86	-0.025	-0.013	1.6	0.71	1.6	0.69	0.017	0.0088	0	0	0	0	0	0	0.012	0.0063	0	0	0	0	0.0053	0.0023	-8.8	0.0011	11	0.13
Ghana	2.5	0.98	0	0	5.8	2.5	-0.83	-0.33	7.4	3.2	6.9	3	0	0	0.058	0.023	0.0065	0.0026	0	0	0.43	0.17	140	1.3	11	7.7	0.075	0.032	-89	0.017	15	0.54
Gibraltar	0	0	0	0	0	0	0	0	0	0	0	0	0	0	0	0	0	0	0	0	0	0	0	0	0	0	0	0	0	0	0	0
Glorioso Island	0	0	0	0	0	0	0	0	0	0	0	0	0	0	0	0	0	0	0	0	0	0	0	0	0	0	0	0	0	0	0	0
Greece	0.5	0.25	0.32	0.16	0.32	0.12	-0.067	-0.033	0.43	0.18	0.38	0.16	0.019	0.0094	0.0096	0.0047	0	0	0	0	0.016	0.0079	23	0.18	0.94	4	0.0096	0.0039	3.1	0.002	2.3	0.2
Greenland	0	0	0	0	0	0	0	0	0	0	0	0	0	0	0	0	0	0	0	0	0	0	0	0	0	0	0	0	0	0	0	0
Grenada	0	0	0	0	0.0065	0.0035	0	0	0.0065	0.0035	0.0065	0.0035	0	0	0	0	0	0	0	0	0	0	0	0	0	0	0.017	0.0093	-33	0.0052	0.033	0.31
Guadeloupe	0	0	0	0	0	0	0	0	0	0	0	0	0	0	0	0	0	0	0	0	0	0	0	0	0	0	0	0	0	0	0	0
Guam	0	0	0	0	0	0	0	0	0	0	0	0	0	0	0	0	0	0	0	0	0	0	0	0	0	0	0	0	0	0	0	0
Guatemala	0.21	0.16	0.0098	0.0079	0.55	0.42	0	0	0.75	0.58	0.73	0.56	0	0	0.0098	0.0079	0	0	0	0	0.0098	0.0079	8.9	0.21	0.67	7.5	0.013	0.01	-25	0.0055	2.1	0.13
Guernsey	0	0	0	0	0	0	0	0	0	0	0	0	0	0	0	0	0	0	0	0	0	0	0	0	0	0	0	0	0	0	0	0
Guinea	8.4	3.6	0	0	5.7	1.7	-1.5	-0.63	13	4.7	10	3.7	0	0	0.33	0.14	0	0	0	0	1.9	0.78	660	6.3	74	11	0.25	0.089	-140	0.049	19	1.5
Guinea-Bissau	0.83	0.36	0	0	1.1	0.34	-0.19	-0.082	1.7	0.62	1.6	0.58	0.018	0.0077	0.036	0.015	0	0	0	0	0.042	0.018	49	0.48	4.9	10	0.27	0.095	-190	0.052	2.6	1.4
Guyana	3.8	2	1.5	0.81	0	0	-0.57	-0.3	1.7	0.88	0.43	0.23	0.63	0.33	0.15	0.076	0	0	0.29	0.15	0.19	0.098	100	1.3	7.1	6.8	0.15	0.079	500	0.043	2.6	3.3
Haiti	0.97	0.7	0	0	2.8	2.2	0.043	0.031	3.8	2.9	3.6	2.8	0	0	0.034	0.025	0	0	0	0	0.13	0.093	36	0.73	3	8.2	0.098	0.076	-200	0.042	27	2.5
Hala'ib triangle	0	0	0	0	0	0	0	0	0	0	0	0	0	0	0	0	0	0	0	0	0	0	0	0	0	0	0	0	0	0	0	0
Heard Island and McDonald Islands	0	0	0	0	0	0	0	0	0	0	0	0	0	0	0	0	0	0	0	0	0	0	0	0	0	0	0	0	0	0	0	0
Holy See	0	0	0	0	0	0	0	0	0	0	0	0	0	0	0	0	0	0	0	0	0	0	0	0	0	0	0	0	0	0	0	0
Honduras	0.31	0.24	0.029	0.022	0.79	0.63	0.029	0.022	1.1	0.88	0.98	0.78	0	0	0	0	0.067	0.052	0	0	0.057	0.045	11	0.24	0.47	4.3	0.034	0.027	-67	0.015	4.8	0.53
Hong Kong	0	0	0	0	0	0	0	0	0	0	0	0	0	0	0	0	0	0	0	0	0	0	0	0	0	0	0	0	0	0	0	0
Howland Island	0	0	0	0	0	0	0	0	0	0	0	0	0	0	0	0	0	0	0	0	0	0	0	0	0	0	0	0	0	0	0	0
Hungary	0.015	0.0084	0.005	0.0028	0.06	0.031	0.015	0.0084	0.085	0.045	0.072	0.038	0.013	0.007	0	0	0	0	0	0	0	0	1.2	0.0086	0.08	6.9	0.0021	0.0011	-2.9	0.00051	1.1	0.11
Iceland	0	0	0	0	0.0059	0.0029	0	0	0.0059	0.0029	0.0059	0.0029	0	0	0	0	0	0	0	0	0	0	0	0	0	0	0.0065	0.0031	-8.7	0.0017	0.035	0.1
Ilemi triangle	0	0	0	0	0	0	0	0	0	0	0	0	0	0	0	0	0	0	0	0	0	0	0	0	0	0	0	0	0	0	0	0
India	2100	580	220	62	0.033	0.016	0	0	1800	520	1700	480	41	12	42	12	7.1	2	0	0	62	17	64000	610	4200	6.6	0.38	0.11	47	0.047	4000	3
Indonesia	410	160	0.25	0.099	4.7	1.6	-9.8	-3.8	410	160	290	110	16	6.2	3.5	1.4	0	0	64	25	32	12	15000	160	770	5.2	0.33	0.13	-5.8	0.06	990	3.8
Iran (Islamic Republic of)	0	0	0	0	0	0	0	0	0	0	0	0	0	0	0	0	0	0	0	0	0	0	0	0	0	0	0	0	0	0	0	0
Iraq	7	2	0	0	11	4.2	0	0	18	6.1	12	4.4	0	0	0.16	0.045	0	0	5.4	1.5	0.58	0.16	76	0.76	4.3	5.6	0.096	0.037	-110	0.019	29	0.78
Ireland	0	0	0	0	0.072	0.036	0	0	0.072	0.036	0.059	0.028	0.014	0.0078	0	0	0	0	0	0	0	0	0	0	0	0	0.0035	0.0017	-7.6	0.00093	0.22	0.046
Isle of Man	0	0	0	0	0	0	0	0	0	0	0	0	0	0	0	0	0	0	0	0	0	0	0	0	0	0	0	0	0	0	0	0
Israel	0	0	0	0	1.5	0.6	-0.44	-0.16	1	0.45	1	0.44	0	0	0	0	0	0	0.014	0.005	0	0	0	0	0	0	0.036	0.016	-74	0.0087	2.3	0.28
Italy	3.5	1.9	2.6	1.4	1.1	0.35	0.31	0.17	2.3	1	2	0.84	0.044	0.024	0.11	0.058	0.1	0.054	0.041	0.022	0.0037	0.002	180	1.7	7.9	4.4	0.0091	0.0038	18	0.0016	9.8	0.16
Jamaica	0	0	0.0091	0.0069	0.56	0.3	0	0	0.56	0.29	0.44	0.2	0.018	0.014	0	0	0.091	0.069	0	0	0.0091	0.0069	0.0029	6.2e-05	0.00017	5.8	0.044	0.02	-100	0.011	1.3	0.47
Jammu Kashmir	0	0	0	0	0	0	0	0	0	0	0	0	0	0	0	0	0	0	0	0	0	0	0	0	0	0	0	0	0	0	0	0
Japan	34	17	0.28	0.13	6.8	4.2	0.74	0.35	42	21	39	20	0.49	0.23	0.14	0.069	1.5	0.73	0.077	0.037	0.65	0.31	1100	11	57	5.2	0.086	0.043	-32	0.021	150	1.2
Jarvis Island	0	0	0	0	0	0	0	0	0	0	0	0	0	0	0	0	0	0	0	0	0	0	0	0	0	0	0	0	0	0	0	0
Jersey	0	0	0	0	0	0	0	0	0	0	0	0	0	0	0	0	0	0	0	0	0	0	0	0	0	0	0	0	0	0	0	0
Johnston Atoll	0	0	0	0	0	0	0	0	0	0	0	0	0	0	0	0	0	0	0	0	0	0	0	0	0	0	0	0	0	0	0	0
Jordan	0	0	0.01	0.0033	1.7	0.82	0	0	1.7	0.82	1.7	0.8	0	0	0	0	0	0	0.01	0.0033	0.04	0.013	0	0	0	0	0.065	0.031	-86	0.015	6.3	0.67
Juan de Nova Island	0	0	0	0	0	0	0	0	0	0	0	0	0	0	0	0	0	0	0	0	0	0	0	0	0	0	0	0	0	0	0	0
Kafia Kenji area	0	0	0	0	0	0	0	0	0	0	0	0	0	0	0	0	0	0	0	0	0	0	0	0	0	0	0	0	0	0	0	0
Kazakhstan	2.8	0.91	0.65	0.21	0.13	0.048	0	0	2.3	0.74	1.4	0.46	0.012	0.004	0.097	0.032	0	0	0.49	0.16	0.28	0.091	110	1.1	6.5	5.7	0.024	0.0078	9.2	0.0041	9.3	0.52
Kenya	2.2	0.57	0.044	0.012	3.5	1.3	1.2	0.31	6.7	2.2	6.6	2.2	0	0	0.022	0.0058	0	0	0.022	0.0058	0.088	0.023	51	0.47	3.2	6.3	0.042	0.014	-27	0.0069	2.9	0.061
Kingman Reef	0	0	0	0	0	0	0	0	0	0	0	0	0	0	0	0	0	0	0	0	0	0	0	0	0	0	0	0	0	0	0	0
Kiribati	0	0	0	0	0.05	0.021	0	0	0.05	0.021	0.042	0.016	0	0	0	0	0	0	0.0074	0.0044	0	0	0	0	0	0	0.11	0.042	-180	0.021	0.08	0.7
Kuril islands	0	0	0	0	0	0	0	0	0	0	0	0	0	0	0	0	0	0	0	0	0	0	0	0	0	0	0	0	0	0	0	0
Kuwait	0	0	0.13	0.039	3.1	0.89	0	0	3	0.85	2.7	0.77	0	0	0	0	0	0	0.15	0.044	0.15	0.044	0	0	0	0	0.22	0.063	-210	0.034	5.1	1.3
Kyrgyzstan	0.23	0.075	0	0	0.23	0.081	0	0	0.46	0.16	0.46	0.16	0	0	0	0	0	0	0	0	0	0	10	0.1	0.7	6.8	0.023	0.0077	-14	0.0042	2.5	0.42
Lao People's Democratic Republic	12	5.7	0	0	0.077	0.038	0	0	12	5.8	5.5	2.7	1.2	0.57	0.7	0.34	0.56	0.28	3	1.5	0.7	0.34	630	6.5	38	6.1	0.23	0.11	-5.6	0.058	18	2.6
Latvia	0	0	0.0064	0.0032	0.031	0.011	0	0	0.025	0.0083	0.025	0.0083	0	0	0	0	0	0	0	0	0	0	0	0	0	0	0.0031	0.001	-4.2	0.00057	0.24	0.12
Lebanon	0	0	0.0072	0.0026	0.46	0.18	-0.072	-0.026	0.38	0.15	0.38	0.14	0	0	0	0	0	0	0	0	0.0072	0.0026	0	0	0	0	0.022	0.0084	-29	0.0046	2.9	0.48
Lesotho	0	0	0	0	0.042	0.012	0.067	0.018	0.11	0.03	0.11	0.03	0	0	0	0	0	0	0	0	0	0	0	0	0	0	0.014	0.0039	-5.2	0.0021	0.19	0.088
Liancourt Rock	0	0	0	0	0	0	0	0	0	0	0	0	0	0	0	0	0	0	0	0	0	0	0	0	0	0	0	0	0	0	0	0
Liberia	1.2	0.49	0.04	0.016	5.1	1.5	0.067	0.027	6.3	2	6	1.9	0.13	0.052	0.047	0.019	0.013	0.0055	0	0	0.13	0.055	100	0.97	11	11	0.39	0.12	-320	0.065	7.7	1.7
Libya	0	0	0	0	0	0	0	0	0	0	0	0	0	0	0	0	0	0	0	0	0	0	0	0	0	0	0	0	0	0	0	0
Liechtenstein	0	0	0	0	0	0	0	0	0	0	0	0	0	0	0	0	0	0	0	0	0	0	0	0	0	0	0	0	0	0	0	0
Lithuania	0	0	0.012	0.006	0.095	0.035	0	0	0.083	0.029	0.083	0.029	0	0	0	0	0	0	0	0	0	0	0	0	0	0	0.008	0.0028	-10	0.0015	1.1	0.37
Luxembourg	0	0	0	0	0.006	0.0034	0	0	0.006	0.0034	0.006	0.0034	0	0	0	0	0	0	0	0	0	0	0	0	0	0	0.0035	0.002	-5.9	0.0011	0.031	0.054
Macau	0	0	0	0	0	0	0	0	0	0	0	0	0	0	0	0	0	0	0	0	0	0	0	0	0	0	0	0	0	0	0	0
Madagascar	5.9	1.2	0.0025	0.00051	5.2	1.6	0.26	0.053	11	2.9	10	2.6	0.29	0.06	0.18	0.038	0.015	0.003	0	0	0.87	0.18	420	1.1	25	5.9	0.12	0.032	-66	0.0099	5.8	0.23
Madeira Islands	0	0	0	0	0	0	0	0	0	0	0	0	0	0	0	0	0	0	0	0	0	0	0	0	0	0	0	0	0	0	0	0
Malawi	1.8	0.47	0.044	0.011	0.021	0.0059	0	0	1.8	0.47	1.7	0.43	0	0	0.066	0.017	0	0	0	0	0.066	0.017	58	0.52	5.9	10	0.029	0.0073	0.3	0.0036	1	0.057
Malaysia	13	5.4	0.31	0.13	7.9	2.9	0.79	0.33	21	8.5	18	7	0.38	0.16	0.095	0.04	0	0	2	0.83	0.95	0.4	480	5	34	7.2	0.17	0.066	-89	0.029	48	1.5
Maldives	0	0	0	0	0.43	0.13	0	0	0.43	0.13	0.33	0.098	0	0	0	0	0	0	0.096	0.027	0	0	0	0	0	0	0.26	0.077	-290	0.042	0.64	1.5
Mali	7.2	3.3	0	0	0.71	0.32	0.53	0.24	8.5	3.9	4.4	2	0	0	0.23	0.1	0	0	3.4	1.6	0.49	0.22	460	4.3	32	7.1	0.08	0.037	-18	0.019	9.5	0.53
Malta	0	0	0	0	0.01	0.0051	0	0	0.01	0.0051	0.01	0.0051	0	0	0	0	0	0	0	0	0	0	0	0	0	0	0.0071	0.0035	-12	0.002	0.08	0.19
Marshall Islands	0	0	0	0	0	0	0	0	0	0	0	0	0	0	0	0	0	0	0	0	0	0	0	0	0	0	0	0	0	0	0	0
Martinique	0	0	0	0	0	0	0	0	0	0	0	0	0	0	0	0	0	0	0	0	0	0	0	0	0	0	0	0	0	0	0	0
Mauritania	0.61	0.3	0	0	1.3	0.53	-0.52	-0.25	1.4	0.58	1.3	0.55	0	0	0.014	0.0066	0	0	0	0	0.036	0.018	28	0.27	1.5	5.3	0.097	0.04	-120	0.021	2.9	0.67
Mauritius	0	0	0.0076	0.002	0.98	0.29	0.015	0.004	0.99	0.29	0.96	0.28	0	0	0	0	0	0	0.015	0.004	0.0076	0.002	0.091	0.00059	0.008	8.8	0.22	0.063	-230	0.035	3.3	2.6
Mayotte	0	0	0	0	0	0	0	0	0	0	0	0	0	0	0	0	0	0	0	0	0	0	0	0	0	0	0	0	0	0	0	0
Mexico	1.1	0.93	0.019	0.015	5.3	4.1	0	0	6.4	5	5.4	4.2	0	0	0.0094	0.0077	0.69	0.56	0.0094	0.0077	0.29	0.24	50	1.2	2.4	4.8	0.012	0.0096	-32	0.0049	25	0.19
Micronesia (Federated States of)	0	0	0	0	0	0	0	0	0	0	0	0	0	0	0	0	0	0	0	0	0	0	0.053	0.00062	0.0051	9.7	0	0	0	0	0	0
Midway Island	0	0	0	0	0	0	0	0	0	0	0	0	0	0	0	0	0	0	0	0	0	0	0	0	0	0	0	0	0	0	0	0
Monaco	0	0	0	0	0	0	0	0	0	0	0	0	0	0	0	0	0	0	0	0	0	0	0	0	0	0	0	0	0	0	0	0
Mongolia	0	0	0	0	0.21	0.076	0	0	0.21	0.076	0.19	0.068	0	0	0	0	0	0	0.02	0.008	0	0	0	0	0	0	0.019	0.0066	-25	0.0033	0.64	0.21
Montenegro	0	0	0	0	0.0037	0.0018	0	0	0.0037	0.0018	0.0037	0.0018	0	0	0	0	0	0	0	0	0	0	0	0	0	0	0.0023	0.0011	-2.9	0.0006	0.047	0.074
Montserrat	0	0	0	0	0	0	0	0	0	0	0	0	0	0	0	0	0	0	0	0	0	0	0	0	0	0	0	0	0	0	0	0
Morocco	0.09	0.052	0.0036	0.0021	0.064	0.026	0.0036	0.0021	0.15	0.079	0.14	0.07	0	0	0.0036	0.0021	0	0	0.0036	0.0021	0.0072	0.0042	5.9	0.059	0.25	4.3	0.0012	0.0006	-0.69	0.00033	0.71	0.02
Mozambique	3.5	0.91	0	0	4	1.5	-0.76	-0.2	6.8	2.2	6.1	2	0	0	0.24	0.062	0.1	0.027	0	0	0.36	0.093	120	0.93	15	13	0.066	0.021	-51	0.01	4.5	0.16
Myanmar	110	49	2.9	1.3	0.13	0.053	5.1	2.3	110	50	40	18	44	20	3.1	1.4	15	7	4.2	1.9	3.2	1.5	4300	43	280	6.5	0.21	0.095	24	0.049	100	1.9
Namibia	0	0	0	0	0.23	0.067	0	0	0.23	0.067	0.21	0.062	0	0	0	0	0	0	0.016	0.0044	0	0	0	0	0	0	0.025	0.0073	-27	0.0038	0.31	0.12
Nauru	0	0	0	0	0	0	0	0	0	0	0	0	0	0	0	0	0	0	0	0	0	0	0	0	0	0	0	0	0	0	0	0
Navassa Island	0	0	0	0	0	0	0	0	0	0	0	0	0	0	0	0	0	0	0	0	0	0	0	0	0	0	0	0	0	0	0	0
Nepal	72	20	0.024	0.0067	8.3	2.4	-2.8	-0.78	78	22	57	16	11	3.1	1.4	0.4	0	0	0.024	0.0067	8.7	2.4	2200	22	160	7.3	0.57	0.16	-81	0.082	140	4.8
Netherlands	0	0	0.41	0.22	1.8	0.68	0	0	1.4	0.46	1.3	0.4	0.085	0.045	0	0	0	0	0.023	0.012	0	0	0	0	0	0	0.022	0.0068	-27	0.0036	3.2	0.19
Former Netherlands Antilles	0	0	0	0	0	0	0	0	0	0	0	0	0	0	0	0	0	0	0	0	0	0	0	0	0	0	0	0	0	0	0	0
New Caledonia	0	0	0	0	0.065	0.027	0	0	0.065	0.027	0.014	0.0046	0	0	0	0	0	0	0.051	0.022	0	0	0	0	0	0	0.017	0.0056	-98	0.003	0	0
New Zealand	0	0	0.025	0.011	0.37	0.16	0	0	0.35	0.15	0.35	0.15	0	0	0	0	0	0	0	0	0	0	0	0	0	0	0.022	0.0094	-32	0.0051	1.3	0.27
Nicaragua	2.3	1.7	0.054	0.041	0.61	0.3	-0.35	-0.27	2.5	1.7	2.2	1.5	0	0	0.018	0.014	0	0	0.2	0.15	0.045	0.034	68	1.5	3.7	5.5	0.1	0.07	-43	0.038	8.6	1.4
Niger	0.056	0.022	0.22	0.086	4.6	1.5	-0.65	-0.26	3.8	1.2	3.6	1.1	0.16	0.064	0	0	0.0062	0.0025	0	0	0.05	0.02	6.3	0.057	0.5	8	0.056	0.018	-70	0.0092	4.8	0.23
Nigeria	26	9.1	0	0	22	7.4	0	0	48	16	44	15	0	0	0.71	0.25	0	0	0	0	2.8	0.99	1700	16	160	9.1	0.071	0.024	-40	0.013	67	0.36
Niue	0	0	0	0	0	0	0	0	0	0	0	0	0	0	0	0	0	0	0	0	0	0	0	0	0	0	0	0	0	0	0	0
Norfolk Island	0	0	0	0	0	0	0	0	0	0	0	0	0	0	0	0	0	0	0	0	0	0	0	0	0	0	0	0	0	0	0	0
Northern Mariana Islands	0	0	0	0	0	0	0	0	0	0	0	0	0	0	0	0	0	0	0	0	0	0	0	0	0	0	0	0	0	0	0	0
Norway	0	0	0	0	0.14	0.061	0	0	0.14	0.061	0.14	0.059	0.0035	0.0018	0	0	0	0	0	0	0	0	0	0	0	0	0.0078	0.0033	-12	0.0017	0.49	0.094
Oman	0	0	0.2	0.064	3	0.95	0	0	2.8	0.88	2.6	0.83	0.013	0.004	0	0	0	0	0.013	0.004	0.15	0.048	0	0	0	0	0.2	0.064	-200	0.034	4.5	1
Pakistan	50	20	28	11	0.38	0.24	-0.67	-0.27	21	8.7	16	6.6	0	0	1.3	0.52	0	0	2.4	0.96	1.5	0.6	2100	20	130	6.6	0.025	0.01	57	0.0048	62	0.32
Palau	0	0	0	0	0	0	0	0	0	0	0	0	0	0	0	0	0	0	0	0	0	0	0	0	0	0	0	0	0	0	0	0
Palmyra Atoll	0	0	0	0	0	0	0	0	0	0	0	0	0	0	0	0	0	0	0	0	0	0	0	0	0	0	0	0	0	0	0	0
Panama	1.6	1.1	0	0	0.51	0.33	0	0	2.1	1.4	2	1.4	0	0	0.033	0.023	0	0	0.0081	0.0057	0.041	0.028	67	1.3	5	7.4	0.14	0.098	-82	0.053	7.5	1.8
Papua New Guinea	0	0	0	0	0	0	0	0	0	0	0	0	0	0	0	0	0	0	0	0	0	0	0.26	0.003	0.023	9	0	0	0	0	0	0
Paracel Islands	0	0	0	0	0	0	0	0	0	0	0	0	0	0	0	0	0	0	0	0	0	0	0	0	0	0	0	0	0	0	0	0
Paraguay	2.3	1.1	2	0.99	0.0058	0.0029	0.033	0.016	0.32	0.16	0.18	0.091	0	0	0.022	0.011	0	0	0	0	0.12	0.058	120	1.3	5.4	4.5	0.0076	0.0038	150	0.002	0.57	0.085
Peru	14	7.6	0.19	0.1	0.54	0.38	0	0	14	7.9	9.4	5.3	0	0	0.13	0.074	0.54	0.3	3.4	1.9	0.56	0.31	480	6.4	19	4.1	0.087	0.049	-8.6	0.025	26	0.82
Philippines	150	61	0.025	0.01	3.1	1.2	4.1	1.6	160	64	140	58	5	2	1.9	0.77	0.025	0.01	0.21	0.085	9	3.6	4900	60	320	6.5	0.41	0.16	-11	0.084	510	4.9
Pitcairn	0	0	0	0	0	0	0	0	0	0	0	0	0	0	0	0	0	0	0	0	0	0	0	0	0	0	0	0	0	0	0	0
Poland	0	0	0.25	0.13	0.7	0.27	-0.0054	-0.0029	0.44	0.14	0.39	0.11	0.04	0.022	0	0	0.0054	0.0029	0.0027	0.0014	0	0	0	0	0	0	0.0029	0.00081	-3.6	0.00042	2.4	0.062
Portugal	0.42	0.27	0.14	0.092	0.54	0.26	-0.018	-0.011	0.8	0.43	0.77	0.41	0	0	0.011	0.0067	0	0	0.018	0.011	0	0	20	0.21	0.97	4.9	0.02	0.011	-16	0.0058	3.5	0.34
Puerto Rico	0	0	0	0	0	0	0	0	0	0	0	0	0	0	0	0	0	0	0	0	0	0	0.035	0.00061	0.0024	7	0	0	0	0	0	0
Qatar	0	0	0	0	0	0	0	0	0	0	0	0	0	0	0	0	0	0	0	0	0	0	0	0	0	0	0	0	0	0	0	0
Republic of Korea	14	7	0.019	0.0094	4.9	2.4	1.1	0.52	20	9.9	19	9.2	0	0	0.092	0.045	0.081	0.039	0.11	0.052	1.3	0.62	640	5.5	27	4.2	0.11	0.052	-47	0.024	33	0.66
Republic of Moldova	0	0	0	0	0.058	0.022	0	0	0.058	0.022	0.058	0.022	0	0	0	0	0	0	0	0	0	0	0	0	0	0	0.0048	0.0018	-5.5	0.00096	0.84	0.21
Romania	0.037	0.027	0.021	0.016	0.15	0.068	0	0	0.16	0.079	0.16	0.074	0	0	0.002	0.0015	0	0	0.0031	0.0023	0.002	0.0015	3.7	0.018	0.22	5.8	0.002	0.00095	-2.6	0.00045	1.9	0.095
Russian Federation	4.5	1.7	1	0.4	2.3	0.83	0	0	5.7	2.2	5.3	2	0	0	0.27	0.1	0	0	0	0	0.17	0.066	190	1.7	9.8	5.3	0.01	0.0039	-3	0.0018	51	0.35
Rwanda	2.1	0.53	0.56	0.14	0.87	0.27	0	0	2.4	0.66	2.1	0.58	0	0	0.033	0.0084	0	0	0	0	0.26	0.067	73	0.7	5.2	7.1	0.05	0.014	-11	0.0076	1.3	0.11
Réunion	0	0	0	0	0	0	0	0	0	0	0	0	0	0	0	0	0	0	0	0	0	0	0.043	0.00024	0.0025	5.7	0	0	0	0	0	0
Saint Helena	0	0	0	0	0	0	0	0	0	0	0	0	0	0	0	0	0	0	0	0	0	0	0	0	0	0	0	0	0	0	0	0
Saint Kitts and Nevis	0	0	0	0	0.0077	0.0055	0	0	0.0077	0.0055	0.0077	0.0055	0	0	0	0	0	0	0	0	0	0	0	0	0	0	0.043	0.03	-100	0.017	0	0
Saint Lucia	0	0	0	0	0.019	0.011	0	0	0.019	0.011	0.012	0.0068	0	0	0	0	0	0	0.0071	0.0043	0	0	0	0	0	0	0.017	0.0098	-62	0.0054	0.047	0.26
Saint Pierre et Miquelon	0	0	0	0	0	0	0	0	0	0	0	0	0	0	0	0	0	0	0	0	0	0	0	0	0	0	0	0	0	0	0	0
Saint Vincent and the Grenadines	0	0	0.0071	0.0042	0.035	0.018	0.021	0.013	0.049	0.026	0.021	0.0092	0	0	0	0	0	0	0.028	0.017	0	0	0	0	0	0	0.05	0.022	-120	0.012	0.1	0.92
Samoa	0	0	0	0	0.016	0.013	0	0	0.016	0.013	0.016	0.013	0	0	0	0	0	0	0	0	0	0	0	0	0	0	0.027	0.022	-67	0.012	0.1	0.51
San Marino	0	0	0	0	0	0	0	0	0	0	0	0	0	0	0	0	0	0	0	0	0	0	0	0	0	0	0	0	0	0	0	0
Sao Tome and Principe	0	0	0	0	0.036	0.017	0	0	0.036	0.017	0.036	0.017	0	0	0	0	0	0	0	0	0	0	0	0	0	0	0.051	0.024	-87	0.013	0.05	0.25
Saudi Arabia	0	0	0.11	0.039	19	6.1	-1.6	-0.55	17	5.5	17	5.5	0.04	0.014	0	0	0	0	0.14	0.049	0	0	0	0	0	0	0.17	0.053	-190	0.025	32	1
Scarborough Reef	0	0	0	0	0	0	0	0	0	0	0	0	0	0	0	0	0	0	0	0	0	0	0	0	0	0	0	0	0	0	0	0
Senegal	1.6	0.72	0.49	0.22	17	5.2	-1.2	-0.53	17	5.2	17	5	0	0	0.034	0.015	0.0056	0.0025	0.35	0.16	0.1	0.045	150	1.4	9.4	6.4	0.33	0.098	-320	0.053	22	1.4
Senkaku Islands	0	0	0	0	0	0	0	0	0	0	0	0	0	0	0	0	0	0	0	0	0	0	0	0	0	0	0	0	0	0	0	0
Serbia	0	0	0.0023	0.0013	0.044	0.021	0	0	0.042	0.02	0.042	0.02	0	0	0	0	0	0	0	0	0	0	0	0	0	0	0.0012	0.00057	-2.3	0.00028	0.31	0.035
Seychelles	0	0	0	0	0	0	0	0	0	0	0	0	0	0	0	0	0	0	0	0	0	0	0	0	0	0	0	0	0	0	0	0
Sierra Leone	5.3	2.2	0	0	2.5	0.95	-0.92	-0.39	6.9	2.8	4.7	1.9	0	0	0.27	0.11	0.013	0.0053	1.1	0.46	0.8	0.33	370	3.6	34	9	0.22	0.086	-130	0.048	14	1.8
Singapore	0	0	0	0	0	0	0	0	0	0	0	0	0	0	0	0	0	0	0	0	0	0	0	0	0	0	0	0	0	0	0	0
Slovakia	0	0	0.0075	0.0042	0.093	0.049	0	0	0.086	0.045	0.066	0.034	0.02	0.011	0	0	0	0	0	0	0	0	0	0	0	0	0.0033	0.0017	-8.2	0.00084	0.55	0.1
Slovenia	0	0	0.0074	0.004	0.039	0.02	0.0037	0.002	0.035	0.018	0.035	0.018	0	0	0	0	0	0	0	0	0	0	0	0	0	0	0.0048	0.0024	-7.5	0.0013	0.26	0.13
Solomon Islands	0.027	0.011	0	0	0.35	0.15	0	0	0.37	0.16	0.26	0.11	0	0	0	0	0	0	0.11	0.046	0.0089	0.0038	0.93	0.011	0.093	9.9	0.13	0.054	-250	0.03	0.58	0.96
Somalia	0	0	0	0	0	0	0	0	0	0	0	0	0	0	0	0	0	0	0	0	0	0	0.63	0.0057	0.06	9.5	0	0	0	0	0	0
South Africa	0.042	0.012	2.3	0.63	16	5.1	-3.2	-0.89	11	3.6	11	3.6	0	0	0	0	0	0	0	0	0	0	1.1	0.0092	0.086	7.9	0.056	0.019	-79	0.01	25	0.45
South Georgia and the South Sandwich Islands	0	0	0	0	0	0	0	0	0	0	0	0	0	0	0	0	0	0	0	0	0	0	0	0	0	0	0	0	0	0	0	0
South Sudan	0	0	0	0	0	0	0	0	0	0	0	0	0	0	0	0	0	0	0	0	0	0	0	0	0	0	0	0	0	0	0	0
Spain	2	1.3	1.2	0.79	1.3	0.48	0.099	0.063	2.2	1	2.1	0.97	0.0034	0.0022	0.044	0.028	0	0	0.061	0.039	0	0	91	0.98	3.6	4	0.012	0.0057	6.6	0.0029	8.3	0.18
Spratly Islands	0	0	0	0	0	0	0	0	0	0	0	0	0	0	0	0	0	0	0	0	0	0	0	0	0	0	0	0	0	0	0	0
Sri Lanka	7.2	3.9	0.026	0.014	0.23	0.087	-1.1	-0.61	6.3	3.4	5.6	3	0	0	0.14	0.078	0.007	0.0038	0.087	0.047	0.42	0.23	460	3.2	30	6.4	0.074	0.04	-3.5	0.02	28	1.3
Sudan	0.14	0.047	0	0	0	0	0	0	0.14	0.047	0.13	0.044	0	0	0.0081	0.0028	0	0	0	0	0	0	5.8	0.05	0.37	6.4	0.00097	0.00033	0	0.00015	0.36	0.0092
Kaka	0	0	0	0	0	0	0	0	0	0	0	0	0	0	0	0	0	0	0	0	0	0	0	0	0	0	0	0	0	0	0	0
Suriname	1.2	0.61	0.44	0.22	0.0066	0.0034	0	0	0.77	0.39	0.26	0.13	0.048	0.024	0.034	0.017	0.048	0.024	0.18	0.09	0.2	0.1	49	0.61	2.9	5.9	0.13	0.068	390	0.038	1.2	2.1
Svalbard and Jan Mayen Islands	0	0	0	0	0	0	0	0	0	0	0	0	0	0	0	0	0	0	0	0	0	0	0	0	0	0	0	0	0	0	0	0
Swaziland	0	0	0	0	0	0	0	0	0	0	0	0	0	0	0	0	0	0	0	0	0	0	0	0	0	0	0	0	0	0	0	0
Sweden	0	0	0.0034	0.0017	0.33	0.14	0	0	0.33	0.14	0.32	0.14	0.0034	0.0017	0	0	0	0	0.0034	0.0017	0	0	0	0	0	0	0.0094	0.004	-14	0.0021	1.7	0.18
Switzerland	0	0	0.00091	0.00034	0.97	0.38	0	0	0.97	0.38	0.88	0.35	0.091	0.034	0	0	0	0	0.00091	0.00034	0	0	0	0	0	0	0.03	0.012	-45	0.004	2.6	0.31
Syrian Arab Republic	0	0	0	0	0	0	0	0	0	0	0	0	0	0	0	0	0	0	0	0	0	0	0	0	0	0	0	0	0	0	0	0
Tajikistan	0.61	0.2	0.012	0.0039	0.22	0.077	-0.12	-0.039	0.7	0.24	0.62	0.21	0	0	0.023	0.0078	0	0	0	0	0.058	0.02	21	0.21	0.91	4.3	0.021	0.0072	-8.4	0.0039	2.2	0.25
Thailand	150	59	42	17	0.34	0.13	-22	-9	83	34	47	19	15	5.9	3.7	1.5	6.9	2.8	0	0	11	4.4	5000	46	380	7.6	0.2	0.079	240	0.041	120	1.7
The former Yugoslav Republic of Macedonia	0.051	0.027	0.024	0.013	0	0	0	0	0.027	0.014	0.016	0.0084	0	0	0.0027	0.0014	0	0	0.0027	0.0014	0.0053	0.0028	2.7	0.02	0.15	5.5	0.0021	0.0011	6.1	0.00057	0.11	0.053
Timor-Leste	0.68	0.24	0	0	0.09	0.036	0.07	0.025	0.84	0.3	0.77	0.27	0.035	0.012	0.012	0.0041	0	0	0	0	0.023	0.0082	24	0.25	1.8	7.4	0.19	0.068	-29	0.037	1.2	0.94
Togo	0.42	0.16	0.039	0.015	1.7	0.55	-0.14	-0.054	1.9	0.64	1.8	0.61	0	0	0.026	0.01	0	0	0	0	0.046	0.018	38	0.35	3.8	9.9	0.076	0.025	-70	0.013	3.4	0.45
Tokelau	0	0	0	0	0	0	0	0	0	0	0	0	0	0	0	0	0	0	0	0	0	0	0	0	0	0	0	0	0	0	0	0
Tonga	0	0	0	0	0	0	0	0	0	0	0	0	0	0	0	0	0	0	0	0	0	0	0	0	0	0	0	0	0	0	0	0
Trinidad and Tobago	0.014	0.0081	0.042	0.024	0.2	0.1	0	0	0.18	0.084	0.17	0.08	0.0071	0.0041	0	0	0	0	0	0	0	0	0.81	0.012	0.099	12	0.035	0.017	-55	0.0092	0.98	0.72
Tromelin Island	0	0	0	0	0	0	0	0	0	0	0	0	0	0	0	0	0	0	0	0	0	0	0	0	0	0	0	0	0	0	0	0
Tunisia	0	0	0	0	0.19	0.057	0	0	0.19	0.057	0.19	0.057	0	0	0	0	0	0	0	0	0	0	0	0	0	0	0.0048	0.0014	-5	0.00079	0.77	0.067
Turkey	3.1	1.2	0.047	0.018	2.1	0.96	0	0	5.1	2.2	5	2.1	0	0	0.047	0.018	0	0	0	0	0.098	0.039	120	0.97	4.6	3.9	0.019	0.0079	-12	0.0027	14	0.17
Turkmenistan	0.82	0.26	0	0	0	0	0	0	0.82	0.26	0.7	0.22	0	0	0.098	0.031	0	0	0	0	0.025	0.0079	82	0.78	9.9	12	0.038	0.012	0	0.0064	3.7	0.66
Turks and Caicos islands	0	0	0	0	0	0	0	0	0	0	0	0	0	0	0	0	0	0	0	0	0	0	0	0	0	0	0	0	0	0	0	0
Tuvalu	0	0	0	0	0	0	0	0	0	0	0	0	0	0	0	0	0	0	0	0	0	0	0	0	0	0	0	0	0	0	0	0
U.K. of Great Britain and Northern Ireland	0	0	0	0	0	0	0	0	0	0	0	0	0	0	0	0	0	0	0	0	0	0	0	0	0	0	0	0	0	0	0	0
Uganda	3.8	0.99	1.9	0.49	1.2	0.42	0	0	3.2	0.92	2.8	0.83	0	0	0.16	0.042	0	0	0	0	0.19	0.049	150	1.5	13	8.2	0.021	0.0062	1.7	0.0032	1.8	0.044
Ukraine	0.3	0.14	0.065	0.031	0.66	0.24	0	0	0.89	0.35	0.86	0.33	0	0	0.016	0.0073	0	0	0	0	0.016	0.0073	7.3	0.052	0.38	5.2	0.0054	0.0021	-4.7	0.00093	14	0.3
United Arab Emirates	0	0	3.3	1.1	21	6	-0.62	-0.2	17	4.8	13	3.5	0.024	0.0078	0	0	0	0	1.8	0.59	2.1	0.68	0	0	0	0	0.38	0.1	-530	0.056	9.9	1.1
United Republic of Tanzania	42	11	1.5	0.39	1	0.39	-10	-2.6	31	8.1	27	7	0	0	1.6	0.41	0	0	0	0	2.5	0.63	2000	19	170	8.4	0.15	0.04	-0.00027	0.019	25	0.45
United States Virgin Islands	0	0	0	0	0	0	0	0	0	0	0	0	0	0	0	0	0	0	0	0	0	0	0	0	0	0	0	0	0	0	0	0
United States of America	47	38	29	23	8.2	2.9	-0.22	-0.18	26	17	19	11	0	0	0.89	0.71	3.8	3	1.2	0.93	1.6	1.3	1700	37	65	3.9	0.016	0.0099	62	0.0037	98	0.3
Uruguay	2.4	1.9	2.3	1.9	0.006	0.003	0.12	0.097	0.2	0.16	0.11	0.085	0	0	0.045	0.037	0	0	0	0	0.048	0.039	130	1.5	4.8	3.7	0.0088	0.007	550	0.0038	0.8	0.23
Uzbekistan	2.7	0.88	0	0	0	0	-1.2	-0.39	1.5	0.49	1.3	0.43	0.024	0.0077	0.083	0.027	0	0	0.012	0.0039	0.071	0.023	64	0.62	4.9	7.6	0.013	0.0041	0	0.0022	7.6	0.24
Vanuatu	0	0	0	0	0.11	0.065	0	0	0.11	0.065	0.11	0.065	0	0	0	0	0	0	0	0	0	0	0	0	0	0	0.12	0.075	-240	0.041	0.47	1.7
Venezuela	0	0	0	0	0	0	0	0	0	0	0	0	0	0	0	0	0	0	0	0	0	0	0	0	0	0	0	0	0	0	0	0
Viet Nam	200	75	47	18	0.016	0.0061	-6.9	-2.6	140	55	89	34	18	6.9	5.9	2.2	2.4	0.92	10	3.8	18	6.9	7100	63	360	5.1	0.27	0.1	190	0.047	170	1.8
Wake Island	0	0	0	0	0	0	0	0	0	0	0	0	0	0	0	0	0	0	0	0	0	0	0	0	0	0	0	0	0	0	0	0
Wallis and Futuna	0	0	0	0	0	0	0	0	0	0	0	0	0	0	0	0	0	0	0	0	0	0	0	0	0	0	0	0	0	0	0	0
West Bank	0	0	0	0	0	0	0	0	0	0	0	0	0	0	0	0	0	0	0	0	0	0	0	0	0	0	0	0	0	0	0	0
Western Sahara	0	0	0	0	0	0	0	0	0	0	0	0	0	0	0	0	0	0	0	0	0	0	0	0	0	0	0	0	0	0	0	0
Yemen	0	0	0.022	0.0072	5.7	1.8	0	0	5.7	1.8	5.5	1.7	0	0	0	0	0	0	0.044	0.014	0.099	0.033	0	0	0	0	0.063	0.02	-65	0.011	17	0.63
Zambia	0.75	0.2	0	0	0.22	0.071	0	0	0.97	0.27	0.87	0.24	0	0	0.025	0.0065	0	0	0.025	0.0065	0.05	0.013	24	0.23	2.7	11	0.017	0.0046	-4.3	0.0023	0.65	0.039
Zimbabwe	0	0	0.018	0.0047	1.6	0.54	0.036	0.0095	1.6	0.54	1.4	0.47	0	0	0	0	0.27	0.071	0	0	0	0	0.34	0.003	0.03	8.6	0.027	0.0093	-33	0.0048	1.5	0.092
