# Supplementary material for: Rice life cycle-based global mercury biotransport and human methylmercury exposure
Source: Nat Commun. 2019 Nov 14;10:5164. doi: 10.1038/s41467-019-13221-2 (PMC6856186; doi:10.1038/s41467-019-13221-2)
Supplement: Supplementary file 6 — Supplementary Data 4 [file 41467_2019_13221_MOESM6_ESM.xlsx]

## Sheet: Supplementary Table 4
Country/region	Hg-contaminated site?	Contaminated type	THg (ng/g)	MeHg (ng/g)	Year	Reference
Australia	No	No	n/d	8	2015	1
Australia	No	No	0-3.0	n/d	2001	2
Belgium	No	No	23±17	n/d	1987	3
Brazil	No	No	2.3±2.3	n/d	2010	4
Brazil	No	No	3.5±4.3	n/d	2010	4
Brazil	No	No	3.9±3.3	n/d	2010	4
Brazil	No	No	3.1 (2.1-4.4)	n/d	2010	5
Brazil	No	No	15±0.50	n/d	2009	6
Brazil	No	No	8.4 (4.1-14)	n/d	2012	7
Cambodia	No	No	8.1 (6.2-12)	1.4 (1.2-2.0)	2013	8
Cambodia	No	No	10 (5.9-15)	2.3 (0.48-5.2)	2013	8
Cambodia	No	No	13 (9.9-17)	1.5 (1.1-2.3)	2013	8
Cambodia	No	No	2	1.9	2017	9
Canada	No	No	5.8	3.8	2017	9
China	No	No	1	n/d	1991	10
China	No	No	8.1±0.20	6.0±1.3	2013	11
China	No	No	29 (9.6-79)	4.7 (1.6-13)	2007	12
China	No	No	3.6±0.33	1.3±0.52	2009	13
China	No	No	1.8±0.15	0.67±0.028	2009	13
China	No	No	4.6±1.9	1.8±0.91	2009	13
China	No	No	3.5±0.50	1.2±0.36	2009	13
China	No	No	2.5±0.42	0.69±0.35	2009	13
China	No	No	5.0±1.6	1.5±1.2	2009	13
China	No	No	1.0±1.0	n/d	2009-2011	14
China	No	No	2.0±2.0	n/d	2009-2011	14
China	No	No	10±5.0	n/d	2009-2011	14
China	No	No	3.0±2.0	n/d	2009-2011	14
China	No	No	4.0±2.0	n/d	2009-2011	14
China	No	No	6.0±2.0	n/d	2009-2011	14
China	No	No	2.0±2.0	n/d	2009-2011	14
China	No	No	5.9	n/d	2005-2008	15
China	No	No	4.9	n/d	2005-2008	15
China	No	No	5.3	n/d	2005-2008	15
China	No	No	6.8	n/d	2005-2008	15
China	No	No	6.5±1.5	n/d	2008	16
China	No	No	9.3±1.7	n/d	2008	16
China	No	No	6.8±1.2	n/d	2008	16
China	No	No	9.4±1.3	n/d	2008	16
China	No	No	1.1±1.2	n/d	2008	16
China	No	No	9.7±1.0	n/d	2008	16
China	No	No	7.6±1.8	n/d	2008	16
China	No	No	11±2.9	n/d	2008	16
China	No	No	3.3±1.3	2.9±1.0	2007-2008	17
China	No	No	2.8±0.97	2.0±0.78	2010	18
China	No	No	22±8.8	n/d	2012	19
China	No	No	18±1.4	n/d	2012	19
China	No	No	17±7.7	n/d	2012	19
China	No	No	56-58	n/d	2012	20
China	No	No	56-58	n/d	2012	20
China	No	No	2.0-3.0	n/d	2012	20
China	No	No	2.0-3.0	n/d	2012	20
China	No	No	2.0-3.0	n/d	2012	20
China	No	No	3.0-4.0	n/d	2012	20
China	No	No	36-56	n/d	2012	20
China	No	No	4.0-36	n/d	2012	20
China	No	No	4.0-36	n/d	2012	20
China	No	No	4.0-36	n/d	2012	20
China	No	No	1	n/d	2004	21
China	No	No	1.8	n/d	1993	22
China	No	No	5.7 (1.0-13)	n/d	2008	23
China	No	No	7.0±2.8	2.5±1.2	2006	24
China	No	No	3.2	2.1	2008	25
China	No	No	5.5	2.2	2008	25
China	No	No	2.3	1.6	2008	25
China	No	No	6.1±0.33	2.4±0.16	2006-2009	26
China	No	No	0.30-3.7	2.7±2.1	2013-2014	27
China	No	No	3.4	2	2004	28
China	No	No	2.1	0.6	2004	28
China	No	No	9	4	2006-2007	29
China	No	No	10±9.9	0.46±0.04	2016	30
China	No	No	2.2	1.7	2017	9
China	No	No	2.3	2.5	2017	9
China	No	No	10	2.1	2017	9
China	No	No	4.8	2.5	2017	9
China	No	No	2.6	0.98	2017	9
China	No	No	8.6	2.3	2017	9
China	No	No	1.7	1.2	2017	9
China	No	No	3	1.7	2017	9
China	No	No	5.1	2.7	2017	9
China	No	No	1.6	1.6	2017	9
China	No	No	7.6	1.3	2017	9
China	No	No	1.1	1.2	2017	9
China	No	No	4.3	1.5	2017	9
China	No	No	5.2	2.2	2017	9
China	No	No	2.1	1.6	2017	9
China	No	No	2.2	2	2017	9
China	No	No	4.3	1.5	2017	9
China	No	No	9.1	1.4	2017	9
China	No	No	5.5	3.3	2017	9
China	No	No	4.1	3.6	2017	9
China	No	No	2.4	1.4	2017	9
China	No	No	4.7	2.1	2017	9
China	No	No	3.3	2.9	2017	9
China	No	No	2.3	2.1	2017	9
China	No	No	2.8	2.8	2017	9
China	No	No	1.4	0.9	2017	9
China	No	No	3.8	1.8	2017	9
China	No	No	n/d	1.9	2007	31
China	No	No	n/d	2.1	2007	31
China	No	No	n/d	1.8	2007	31
China	No	No	n/d	3.1	2007	31
China	No	No	n/d	3.3	2007	31
China	No	No	n/d	2	2007	31
China	No	No	n/d	1.8	2007	31
China	No	No	3.1±1.3	1	2013	32
China	No	No	14±2.8	8.4±2.7	2002	33
China	No	No	2.9±0.22	1.4±0.11	2016	34
China	No	No	16±0.90	8.1±0.45	2016	34
China	No	No	21	2.2	2018	35
China	No	No	19	n/d	2007	36
China	No	No	31	n/d	2014	37
China	No	No	48	n/d	2014	37
China	No	No	50	n/d	2014	37
China	No	No	11	n/d	2014	37
China	No	No	7.5	n/d	2014	37
China	No	No	15	n/d	2014	37
China	No	No	26	n/d	2014	37
China	No	No	36	n/d	2014	37
China	No	No	60	n/d	2014	37
China	No	No	5.3±1.5	n/d	2011	38
China	No	No	8.3±0.96	n/d	2011	38
China	No	No	11±1.3	n/d	2011	38
China	No	No	15±1.7	n/d	2011	38
China	No	No	31	n/d	2005	39
China	No	No	23 (6.3-39)	4.7 (1.9-11)	2005	40
Egypt	No	No	0.73	0.55	2017	9
Egypt	No	No	1.6	n/d	2001	2
England	No	No	5.0 (3.0-10)	n/d	1971	41
France	No	No	5	n/d	2000	42
France	No	No	2.2	1.8	2017	9
India	No	No	38 (26-58)	n/d	2009	43
India	No	No	n/d	14	2015	1
India	No	No	n/d	8	2015	1
India	No	No	n/d	7	2015	1
India	No	No	n/d	5	2015	1
India	No	No	n/d	5	2015	1
India	No	No	n/d	5	2015	1
India	No	No	n/d	7	2015	1
India	No	No	n/d	8	2015	1
India	No	No	n/d	25	2015	1
India	No	No	n/d	17	2015	1
India	No	No	n/d	12	2015	1
India	No	No	n/d	19	2015	1
India	No	No	n/d	42	2015	1
India	No	No	n/d	3	2015	1
India	No	No	n/d	92	2015	1
India	No	No	n/d	3	2015	1
India	No	No	n/d	33	2015	1
India	No	No	n/d	18	2015	1
India	No	No	n/d	45	2015	1
India	No	No	n/d	4	2015	1
India	No	No	1.7	1	2017	9
India	No	No	3.6	3.3	2017	9
India	No	No	3.6	2.6	2017	9
India	No	No	1.6±1.0	n/d	2001	2
India	No	No	2.3	0.99	2017	9
India	No	No	7.4	n/d	1993	44
India	No	No	3.1	n/d	1993	44
India	No	No	28	n/d	2010	45
Indonesia	No	No	15±5.6	4.6±3.8	2002	33
Indonesia	No	No	n/d	7	2015	1
Iraq	No	No	n/d	28	2015	1
Italy	No	No	n/d	18	2015	1
Italy	No	No	n/d	3	2015	1
Italy	No	No	2.8	2.8	2017	9
Italy	No	No	2.8	1.7	2017	9
Italy	No	No	2.1	1.7	2017	9
Italy	No	No	11	6.5	2017	9
Italy	No	No	1.5	1.3	2017	9
Italy	No	No	5.6	5.4	2017	9
Italy	No	No	2.2	2	2017	9
Italy	No	No	1.1	0.89	2017	9
Italy	No	No	4.0±2.0	n/d	1987	3
Italy	No	No	n/d	7	2015	1
Japan	No	No	3.1 (1.2-7.8)	n/d	2010	5
Japan	No	No	2.2	1.6	1974	46
Japan	No	No	3	n/d	1978	47
Japan	No	No	1.8	n/d	1978	47
Korea	No	No	2	n/d	2006	48
Laos	No	No	3	2.6	2017	9
Madagascar	No	No	1.1	0.12	2009	49
Malaysia	No	No	2.8 (0.50-6.0)	n/d	2004	50
Netherlands	No	No	3.0±2.0	n/d	1987	3
Netherlands	No	No	4.0±2.0	n/d	1987	3
Pakistan	No	No	n/d	4	2015	1
Pakistan	No	No	1.9	1.9	2017	9
Philippines	No	No	18 (8.0-50)	n/d	2006	51
Philippines	No	No	20 (1.0-43)	n/d	2006	51
Philippines	No	No	2.8	2.6	2015	52
Philippines	No	No	9.9	3.4	2015	52
Philippines	No	No	8.6	6.8	2015	52
Philippines	No	No	12	6.7	2015	52
Romania	No	No	<1.0	n/d	2009	6
Saudi Arabia	No	No	5.7±0.80	n/d	2001	2
Spain	No	No	2.1 (1.6-3.3)	n/d	2010	5
Spain	No	No	n/d	6	2015	1
Spain	No	No	2.7	2.7	2017	9
Spain	No	No	2.9	2.5	2017	9
Spain	No	No	4.5 (2.2-7.3)	n/d	2012	53
Sri Lanka	No	No	1.7	1.1	2017	9
Switzerland	No	No	0.53	0.11	2017	9
Tanzania	No	No	35	n/d	2003	54
Thailand	No	No	2.6 (1.3-3.7)	n/d	2010	5
Thailand	No	No	n/d	11	2015	1
Thailand	No	No	n/d	12	2015	1
Thailand	No	No	n/d	7	2015	1
Thailand	No	No	n/d	6	2015	1
Thailand	No	No	n/d	9	2015	1
Thailand	No	No	n/d	20	2015	1
Thailand	No	No	4.8 (3.6-22)	n/d	2004	55
Thailand	No	No	2.9	3	2017	9
Thailand	No	No	4.4	2.7	2017	9
Thailand	No	No	1.7	0.5	2017	9
Thailand	No	No	1.8	1.5	2017	9
Thailand	No	No	2.3	0.87	2017	9
Thailand	No	No	3.9	3.5	2017	9
Thailand	No	No	1.8±1.8	n/d	2001	2
Thailand	No	No	8.0±3.0	n/d	1987	3
Turkey	No	No	1.1	1.1	2017	9
United State	No	No	n/d	70	2015	1
United State	No	No	n/d	13	2015	1
United State	No	No	n/d	15	2015	1
United State	No	No	22 (10-82)	n/d	1997-1998	56
United State	No	No	1.1	0.77	2017	9
United State	No	No	2.4	0.53	2017	9
United State	No	No	2.4	1.4	2017	9
United State	No	No	3.1	3.1	2017	9
United State	No	No	1.1	0.6	2017	9
United State	No	No	24	n/d	2001	2
United State	No	No	18±8.8	16±7.2	2002	33
United State	No	No	21±9.0	n/d	1987	3
Uruguay	No	No	2.5	2.1	2017	9
Cambodia, Kratie	Yes	Gold mining	8.1 (6.2-12)	1.4 (1.2-2.0)	2013	8
Cambodia, Kratie	Yes	Gold mining	13 (9.9-17)	1.6 (1.1-2.3)	2013	8
Cambodia, Kratie	Yes	Gold mining	10 (5.9-15)	2.3 (0.48-5.2)	2013	8
China, Zhejiang province	Yes	E-waste	22 (16–68)	n/d	2005	57
China, Zhejiang province	Yes	E-waste	38 (20–60)	n/d	2007	58
China, Guizhou province	Yes	Hg mining	59 (21–190)	15 (7.5–28)	2008	59
China, Guizhou province	Yes	Hg mining	21 (10–67)	5.7 (3.3–10)	2008	59
China, Guizhou province	Yes	Hg mining	33 (4.9–210)	4.0 (1.9–15)	2008	59
China, Guizhou province	Yes	Hg mining	150 (11–570)	39 (8.0–140)	2000	60
China, Guizhou province	Yes	Hg mining	26 (13–52)	9.4 (3.5–23)	2010	61
China, Guizhou province	Yes	Hg mining	27 (6.0–110)	7.8 (3.8–12)	2004	28
China, Guizhou province	Yes	Hg mining	190 (25–550)	7.0 (3.8–18)	2007-2008	17
China, Guizhou province	Yes	Hg mining	300 (130–620)	32 (18–62)	2007-2008	17
China, Guizhou province	Yes	Hg mining	94	30	2010	62
China, Guizhou province	Yes	Hg mining	86	21	2010	62
China, Guizhou province	Yes	Hg mining	22	12	2010	62
China, Guizhou province	Yes	Hg mining	230 (10–1100)	25 (1.6–17)	2008	63
China, Guizhou province	Yes	Hg mining	22 (10–45)	11 (3.2–39)	2011	64
China, Guizhou province	Yes	Hg mining	120 (72–190)	63 (31–100)	2010	18
China, Guizhou province	Yes	Hg mining	18 (11–34)	9.9 (1.5–18)	2010	18
China, Guizhou province	Yes	Hg mining	12 (2.4–38)	5.0 (1.2–13)	2011-2012	65
China, Guizhou province	Yes	Hg mining	7	n/d	2006	66
China, Guizhou province	Yes	Hg mining	110 (8.6–500)	11 (1.2–44)	2007	12
China, Guizhou province	Yes	Hg mining	51 (7.4–190)	5.8 (1.4–24)	2007	12
China, Guizhou province	Yes	Hg mining	30 (9.6–79)	4.7 (1.6–13)	2007	12
China, Guizhou province	Yes	Hg mining	78	9.3	2008	25
China, Guizhou province	Yes	Hg mining	160	15	2001	67
China, Guizhou province	Yes	Hg mining	210	28	2001	67
China, Guizhou province	Yes	Hg mining	130	30	2001	67
China, Guizhou province	Yes	Hg mining	130±20	n/d	2002	68
China, Guizhou province	Yes	Hg mining	130 (8.8-550)	9.6 (1.2-18)	2003	69
China, Guizhou province	Yes	Hg mining	7.9±3.6	5.7±2.2	2006-2009	26
China, Guizhou province	Yes	Hg mining	89±73	22±14	2006-2009	26
China, Hunan province	Yes	Hg mining	29 (11–58)	11 (6.5–24)	2010	61
China, Hunan province	Yes	Hg mining	31 (10–150)	n/d	2005	39
China, Shaanxi province	Yes	Hg mining	100 (51–200)	22 (8.2–80)	2012	70
China, Shaanxi province	Yes	Hg mining	n/d	22 (8.2–80)	2009-2010	71
China, Guangdong province	Yes	Smelting facilities	15 (1.5–52)	1.2 (0.28–3.5)	2010	61
China, Guangdong province	Yes	Smelting facilities	16	2	2010	62
China, Guizhou province	Yes	Industrial pollution	31	19	2013	11
China, Guizhou province	Yes	Industrial pollution	5.5	2.2	2008	25
China, Guizhou province	Yes	Industrial pollution	15 (2.5–33)	11 (0.71–28)	2000	60
China, Guizhou province	Yes	Smelting facilities	2.3	1.6	2008	25
China, Hunan province	Yes	Industrial pollution	10 (1.0–60)	n/d	1997	72
China, Jiangsu province	Yes	Industrial pollution	5.7 (1.0–13)	n/d	2008	23
China, Jiangsu province	Yes	Industrial pollution	15	n/d	2005	73
India, Ganjam	Yes	Industrial pollution	510 (470–530)	n/d	1992	74
Indonesia, Lombox Island	Yes	Gold mining	n/d	58 (11–120)	2011	75
Indonesia, Lombox Island	Yes	Gold mining	n/d	1	2011	75
Japan, Mie prefecture	Yes	Industrial pollution	23 (3.0–60)	n/d	1978	76
Philippines, Honda Bay	Yes	Gold mining	3.3 (3.1–3.6)	n/d	2002	77
Philippines, Mindanao	Yes	Gold mining	20 (1.0–43)	n/d	2006	51
Philippines, Mindanao	Yes	Gold mining	18 (8.0–50)	n/d	2006	51
Tanzania, Rwamagasa	Yes	Gold mining	26 (11–35)	n/d	2003	54
Thailand, Phichit province	Yes	Gold mining	210 (170–270)	n/d	2004	78
USA, California	Yes	Gold mining	50 (50–51)	4.6 (4.1–5.0)	2007-2008	79
