# Supplementary material for: Rice life cycle-based global mercury biotransport and human methylmercury exposure
Source: Nat Commun. 2019 Nov 14;10:5164. doi: 10.1038/s41467-019-13221-2 (PMC6856186; doi:10.1038/s41467-019-13221-2)
Supplement: Supplementary file 7 — Supplementary Data 5 [file 41467_2019_13221_MOESM7_ESM.xlsx]

## Sheet: Supplementary Table 5
Nitrogen (‰)	References
6.4	80
6.2	81
6.7	82
6.3	83
5.2	84
5.4	85
5.9	85
8.5	86
4.6	87
6.5	88
8.3	89
8	90
5.6	91
5.8	91
8.5	92
6.1	93
6	94
7.4	95
6.3	96
5	97
