# Supplementary material for: Rice life cycle-based global mercury biotransport and human methylmercury exposure
Source: Nat Commun. 2019 Nov 14;10:5164. doi: 10.1038/s41467-019-13221-2 (PMC6856186; doi:10.1038/s41467-019-13221-2)
Supplement: Supplementary file 8 — Supplementary Data 6 [file 41467_2019_13221_MOESM8_ESM.xlsx]

## Sheet: Supplementary Table 6
Hg	Grain (ng/g)	Stem (ng/L)	Leaf (ng/L)	Straw (ng/L)	References
THg	53	93	1200	370	75
THg	52	150	1200	410	75
THg	48	230	1500	560	75
THg	47	180	1200	430	75
THg	55	220	970	410	75
THg	51	150	1500	500	75
THg	29	59	n/d	n/d	76
THg	13	29	n/d	n/d	76
THg	10	29	50	34	77
THg	3.5	21	70	33	32
THg	13	71	150	91	32
THg	25	92	250	130	32
THg	28	130	270	170	32
THg	6.2	22	100	41	17
THg	190	610	4100	1500	17
THg	300	1200	9100	3200	17
THg	11	35	320	110	78
THg	31	45	n/d	n/d	79
THg	34	46	n/d	n/d	79
THg	28	62	n/d	n/d	79
THg	26	n/d	1100	n/d	80
THg	29	n/d	1500	n/d	80
THg	15	n/d	120	n/d	80
THg	19	140	n/d	n/d	36
THg	62	500	2500	1000	81
THg	140	1200	4200	2000	81
THg	220	400	1200	600	81
THg	110	n/d	n/d	2500	82
THg	110	n/d	n/d	1800	82
THg	75	n/d	n/d	530	82
THg	74	n/d	n/d	510	82
THg	24	n/d	n/d	130	37
THg	3.5	n/d	n/d	90	37
THg	9.5	n/d	n/d	95	37
THg	3.7	n/d	n/d	96	37
THg	21	n/d	n/d	110	37
THg	5.5	n/d	n/d	110	37
THg	5.7	n/d	n/d	90	37
THg	2.9	n/d	n/d	80	37
THg	3.5	n/d	n/d	88	37
THg	4.2	29	79	42	83
THg	35	130	200	150	83
THg	430	1100	9400	3200	83
THg	510	2300	11000	4500	83
THg	5.3	45	110	61	38
THg	8.3	75	110	83	38
THg	11	90	110	95	38
THg	15	100	110	110	38
THg	30	n/d	n/d	200	84
THg	20	n/d	n/d	95	84
THg	100	n/d	n/d	800	84
THg	10	50	250	100	85
THg	240	520	4600	1500	85
THg	440	580	8000	2400	85
THg	160	290	2100	730	86
THg	350	890	6200	2200	86
THg	31	71	720	230	39
THg	7.6	5.2	23	9.6	87
THg	4.7	6	26	11	87
THg	7.3	21	57	30	87
THg	7.3	21	58	30	87
THg	8.8	15	56	25	87
THg	13	59	150	83	88
THg	66	n/d	n/d	470	89
THg	100	n/d	n/d	660	89
THg	46	n/d	n/d	480	89
THg	50	n/d	n/d	330	89
THg	18	n/d	n/d	410	89
THg	15	n/d	n/d	340	89
THg	40	n/d	n/d	250	89
THg	35	n/d	n/d	310	89
THg	18	n/d	n/d	180	89
THg	34	n/d	n/d	200	89
THg	18	n/d	n/d	190	89
THg	20	n/d	n/d	290	89
THg	26	n/d	n/d	250	89
THg	40	n/d	n/d	360	89
THg	18	n/d	n/d	140	89
THg	30	n/d	n/d	150	89
THg	38	n/d	n/d	280	89
THg	74	n/d	n/d	700	89
THg	23	n/d	n/d	130	89
THg	40	n/d	n/d	160	89
THg	39	n/d	n/d	160	89
THg	56	n/d	n/d	150	89
THg	26	n/d	n/d	180	89
THg	28	n/d	n/d	210	89
THg	20	n/d	n/d	130	89
THg	30	n/d	n/d	150	89
THg	32	n/d	n/d	160	89
THg	20	n/d	n/d	40	89
THg	20	n/d	n/d	270	89
THg	20	n/d	n/d	220	89
THg	16	n/d	n/d	240	89
THg	34	n/d	n/d	260	89
MeHg	0.46	0.069	0.1	n/d	98
MeHg	0.46	0.093	0.082	n/d	98
MeHg	0.68	0.27	0.13	n/d	32
MeHg	4.5	0.74	0.34	n/d	32
MeHg	14	1.2	0.74	n/d	32
MeHg	19	2.5	1.2	n/d	32
MeHg	2.9	0.6	0.55	n/d	17
MeHg	7	1.1	0.58	n/d	17
MeHg	32	3.7	1.7	n/d	17
MeHg	9.4	n/d	n/d	5.3	61
MeHg	11	n/d	n/d	6.2	61
MeHg	1.2	n/d	n/d	0.4	61
MeHg	12	4.8	4.4	n/d	101
MeHg	41	4.5	4.8	n/d	101
MeHg	21	2.6	3.2	n/d	101
MeHg	38	n/d	n/d	32	102
MeHg	38	n/d	n/d	32	102
MeHg	37	n/d	n/d	31	102
MeHg	37	n/d	n/d	32	102
MeHg	2.9	1.9	1.2	n/d	38
MeHg	4.3	3.3	2.1	n/d	38
MeHg	6.3	2.2	3.9	n/d	38
MeHg	8.5	4.6	2.6	n/d	38
MeHg	12	5.5	3.1	n/d	38
MeHg	22	n/d	n/d	11	62
MeHg	21	n/d	n/d	7.8	62
MeHg	12	n/d	n/d	6.5	62
MeHg	2	n/d	n/d	0.94	62
MeHg	2.1	0.63	0.31	n/d	107
