# Supplementary material for: Rice life cycle-based global mercury biotransport and human methylmercury exposure
Source: Nat Commun. 2019 Nov 14;10:5164. doi: 10.1038/s41467-019-13221-2 (PMC6856186; doi:10.1038/s41467-019-13221-2)
Supplement: Supplementary file 9 — Supplementary Data 7 [file 41467_2019_13221_MOESM9_ESM.xlsx]

## Sheet: Supplementary Table 7
Crop109,110	Range of straw/grain ratio
Barley (Hondeum vulgare L.)	0.82–2.5
Corn (Zea may L.)	0.55–1.5
Cotton (Gossypium hirsutum L.)	1.4–3.0
Legumes	1.2–1.5
Oats (Avena sativa)	0.95–1.8
Potato (Solanum tuberosum)	0.20–0.30
Rapeseed (Brassica campestris)	1.3–2.0
Rye (Secale cereale L.)	1.2–1.8
Sorghum (Sorghum bicolor L.)	0.85–2.0
Soybeans (Glycine max L.)	0.80–2.6
Sugarbeet (Beta vulgaris)	0.20–0.25
Sugarcane (Saccharum officinarum)	0.20–0.25
Wheat (Triticum aestivum)	1.1–2.6
