# Supplementary material for: Rice life cycle-based global mercury biotransport and human methylmercury exposure
Source: Nat Commun. 2019 Nov 14;10:5164. doi: 10.1038/s41467-019-13221-2 (PMC6856186; doi:10.1038/s41467-019-13221-2)
Supplement: Supplementary file 10 — Supplementary Data 8 [file 41467_2019_13221_MOESM10_ESM.xlsx]

## Sheet: Supplementary Table 8
Moisture content (%)	References
9	111
11	112
13	82
14	84
11	91
14	91
7.1	92
14	113
5.7	95
5.6	96
9.2	97
14	114
