# Supplementary material for: Rice life cycle-based global mercury biotransport and human methylmercury exposure
Source: Nat Commun. 2019 Nov 14;10:5164. doi: 10.1038/s41467-019-13221-2 (PMC6856186; doi:10.1038/s41467-019-13221-2)
Supplement: Supplementary file 11 — Supplementary Data 9 [file 41467_2019_13221_MOESM11_ESM.xlsx]

## Sheet: Supplementary Table 9
Country/region	THg	Unit	MeHg	Unit	References
Global	3	µg/day	2.4	µg/day	115
Japan	0.31	ug/kg/day	0.21	ug/kg/day	116
Malaysia	0.90 (0-3.5)	ug/kg/week	n/d	n/d	117
Spain	50	µg/week	45	µg/week	118
Norway	0.08	ug/kg/day	0.06	ug/kg/day	119
Danmark	5	µg/day	n/d	n/d	120
Bangladesh	n/d	n/d	3	µg/day	121
Belgium	31	µg/week	29	µg/week	118
The Netherlands	29	µg/week	25	µg/week	118
China	0.053	ug/kg/day	0.039	ug/kg/day	122
Germany	22	µg/week	19	µg/week	118
Croatia	19	µg/week	16	µg/week	118
Chile	0.03	ug/kg/day	n/d	n/d	123
New Zealand	2	µg/day	n/d	n/d	124
Argentina	12	µg/week	9.9	µg/week	118
USA	0.02	ug/kg/day	n/d	n/d	125
Republic of Korea	7.9	µg/week	n/d	n/d	48
Cambodia	1.1	µg/day	n/d	n/d	126
Gold mining, Cisitu, Indonesia	17 (4.6-49)	ug/kg/week	n/d	n/d	127
Gold Mining, Tartarugalzinho river, Brazil	1.6	ug/kg/day	n/d	n/d	128
Gold mining, Madre de Dios, Peru	0.25-2.2	ug/kg/week	n/d	n/d	129
Urban and riparian areas, Amazon	1.0-2.0	ug/kg/day	n/d	n/d	130
Gold mining, São Chico, Brazil	100	ug/day	n/d	n/d	131
Gold mining communities, Colombia	95 (36-230)	ug/day	n/d	n/d	132
Gold mining, Pará State, Amazon	48	ug/day	n/d	n/d	133
Chloralkili facility, Ria de Aveiro, Portugal	4.8	ug/kg/week	3.9	ug/kg/week	134
Hg mining, Mindanao, Philippines	4.2	ug/kg/week	3.3	ug/kg/week	51
Gold mining, North Sulawesi, Indonesia	33	ug/day	n/d	n/d	135
Gold mining, French Guiana	210 (8.4-430)	µg/week	n/d	n/d	136
Gold mining, Cambodia	22 (4.8-58)	ug/day	13 (1.2-22)	ug/day	8
Gold mining, Cote d'Ivoire	n/d	n/d	0.15 (0.04-0.25)	ug/kg/day	137
Gold mining, Central Kalimantan, Indonesia	17	ug/day	n/d	n/d	135
Gold mining, Creporizinho, Brazil	12	ug/day	n/d	n/d	131
Hg mining, Idrija, Slovenia	1.5	ug/day	n/d	n/d	138
E-waste, Zhejiang, China	0.70	ug/day	n/d	n/d	58
Industrial pollution, Zhejiang, China	n/d	n/d	0.008	ug/kg/day	139
Hg mining, Guizhou, China	0.35	ug/day	0.073	ug/day	25
