# Supplementary material for: Rice life cycle-based global mercury biotransport and human methylmercury exposure
Source: Nat Commun. 2019 Nov 14;10:5164. doi: 10.1038/s41467-019-13221-2 (PMC6856186; doi:10.1038/s41467-019-13221-2)
Supplement: Supplementary file 16 — Supplementary Data 14 [file 41467_2019_13221_MOESM16_ESM.xlsx]

## Sheet: Supplementary Table 14
Amounts of THg embodied in international trades of rice based on reports of export regions
	Export	Partner region	Partner region	Partner region	Partner region	Partner region	Partner region	Partner region	Partner region	Partner region	Partner region	Partner region	Partner region	Partner region	Partner region	Partner region	Partner region	Partner region	Partner region	Partner region	Partner region	Partner region	Partner region
Import	THg (kg)	North Africa	South Asia	South Europe	Polynesia	Middle Africa	Caribbean	South America	West Asia	East Asia	Australia and New Zealand	West Europe	North America	East Africa	East Europe	Central America	West Africa	South Africa	Southeast Asia	North Europe	Melanesia	Micronesia	Central Asia
Report region	North Africa	0.19	1.7	0.016	0	0	0	0.022	0.011	0.0034	0.00049	0.0049	0.35	0	0.11	0	0	1.3e-05	0.87	0	0	0	0.0067
Report region	South Asia	2e-06	38	0.1	0	0	0	0.26	0.028	0.036	0.00072	9e-05	0.89	0.0005	2.6e-06	0.0003	0.16	0.00025	0.29	0	0	0	0
Report region	South Europe	0.034	1.9	0.33	0	0	0	0.28	0.00025	9.7e-05	0	0.12	0.022	0.0013	0.025	1.9e-05	0	0	0.82	0.0018	0	0	0
Report region	Polynesia	0	0.0017	2.9e-05	0	0	0	0	0	0.00017	0.044	4.9e-05	0.0024	0	0	0	0	0	0.042	0	0.0024	0	0
Report region	Middle Africa	0	4.9	0.022	0	0.011	0	0.089	9.9e-05	0.05	0	0.00067	0.043	2.5	0	2.5e-05	7.5e-06	0.023	3	0	0	0	0
Report region	Caribbean	0	0.072	0.00081	0	0	0.036	1.2	0	1.2e-05	0	3.5e-05	1.9	0	0.00064	0.0011	0	0	0.013	0	0	0	0
Report region	South America	0	0.14	0.014	0	0	0.0015	7.3	1.4e-05	0.0016	0	0.00025	2.9	0	0	0	0.035	0	0.59	0	0	0	0
Report region	West Asia	0.39	59	0.29	0	0	0	0.77	1.2	0.0084	0.99	0.0034	3.4	1.9e-05	0.43	0.0042	0.0026	0.0016	6.1	0	0	0	0.0097
Report region	East Asia	0.011	4.2	0.0022	0	0	0	0.00013	3.2e-05	3.3	1.2	1.2e-05	5.7	8e-06	0.021	0	0.0018	8.9e-05	25	0	0	0	2.7e-05
Report region	Australia and New Zealand	0.00019	1.1	0.016	0	0	0	0.00095	0.0016	0.016	0.2	0.0015	0.19	0	0	0	0	0.00061	0.72	0.00018	0.00036	0	0
Report region	West Europe	0.31	5	2.1	0	3.9e-05	0.0037	1	0.0061	0.0019	0	1	0.21	0.00079	0.093	0	0.00079	3.8e-05	3.2	0.0027	0	0	0
Report region	North America	0.0023	4.5	0.047	0	0	0.0002	0.17	0.0078	0.024	0.39	0.0018	3.5	0.0052	0.0018	0.016	0	8.9e-05	4.5	0.00083	0	0	2e-05
Report region	East Africa	0.0071	22	0.0091	0	0	0	0.012	0.55	0.031	0.0013	0.00011	0.036	1.6	0	0.00023	0	0.94	2.4	0	0	0	0
Report region	East Europe	0.018	1.7	0.62	0	0	0	0.016	0.003	0.051	0.00026	0.18	0.1	0	0.29	0	0.00019	0	2.7	0.0039	0	0	0.37
Report region	Central America	0	0.31	0.00091	0	0	0.099	1.3	2.2e-06	0.0043	0	0	8.3	0	1e-05	0.23	0	0	0.15	0	0	0	0
Report region	West Africa	0.0027	76	0.014	0	0	0.017	2.5	1.9	0.25	0.00014	0.012	1.4	0.017	0.00036	0	1.4	0.0019	22	0.00018	0	0	0
Report region	South Africa	0.00013	12	0.0015	0	0	0	0.11	0.044	1.3	0.039	0.00016	0.028	0.00096	0	0	0	1.5	3.5	0	0	0	0
Report region	Southeast Asia	0.002	9.8	0.0016	0	0	0	2.9e-06	0.0047	0.077	0.094	0.00037	0.22	5.4e-06	0	0	0.049	0	18	0	0	0	0
Report region	North Europe	0.063	4.7	0.79	0	0	0	0.2	0.0041	0.0017	0.02	0.39	0.35	0.0011	0.092	0	0.00036	6.4e-05	0.71	0.035	0	0	0
Report region	Melanesia	0	0.094	5.7e-05	0	0	0	3.8e-05	0	0.0065	0.65	0.00014	0.02	0	0	0	0	0	0.5	0	0.00014	0	0
Report region	Micronesia	0	0	0	0	0	0	0	0	3e-05	0	0	0.043	0	0.0015	0	0	0	0.033	0	0.0057	0	0
Report region	Central Asia	0	0.054	1.8e-05	0	0	0	0	0.00012	0.012	0	3.1e-05	0.00091	0	0.4	0	0	0	0.00074	1.4e-06	0	0	0.28
Amounts of THg embodied in international trades of rice based on reports of import regions
	Export	Partner region	Partner region	Partner region	Partner region	Partner region	Partner region	Partner region	Partner region	Partner region	Partner region	Partner region	Partner region	Partner region	Partner region	Partner region	Partner region	Partner region	Partner region	Partner region	Partner region	Partner region	Partner region
Import	THg (kg)	North Africa	South Asia	South Europe	Polynesia	Middle Africa	Caribbean	South America	West Asia	East Asia	Australia and New Zealand	West Europe	North America	East Africa	East Europe	Central America	West Africa	South Africa	Southeast Asia	North Europe	Melanesia	Micronesia	Central Asia
Report region	North Africa	0.033	1.6	0.015	0	0	0	0.018	0.0049	0.0024	0.0002	0.0042	0.012	0	0	0	0	7.9e-06	0.38	4.6e-06	0	0	0.0078
Report region	South Asia	1.8e-06	15	0.12	0	0	0.00011	0	0.0048	0.045	0.00015	7.9e-05	0.21	0.00051	6e-07	0.00026	0.029	5.2e-05	0.013	4.9e-05	0	0.00022	0
Report region	South Europe	0.034	1.9	0.41	0	0	0	0.3	0.00063	9.6e-05	0	0.14	0.024	0.00085	0.025	0	0	0	0.76	0.024	0	0	0
Report region	Polynesia	0	4.7e-05	4.8e-05	0	0	0	0	0	9.7e-05	0.018	3.7e-05	0.017	0	0	0	0	0	0.051	0	0.00017	0	0
Report region	Middle Africa	0	8.4	0.02	0	0.0092	0	0.14	0.00016	0.017	0	0.00027	0.084	0.039	0	3.7e-05	7.2e-05	0.0086	4.3	0	0	0	0
Report region	Caribbean	0	0.091	0.0055	0	0	0.0068	4	1.1e-05	0.00057	0	0.00011	3.4	0	0	0.0016	0	0	0.0094	4.8e-05	0	0	0
Report region	South America	0	0.11	0.015	0	0	0	4.6	1.6e-05	0.00019	0	0.0003	0.76	0	0	0	0.017	0	0.19	0	0	0	0
Report region	West Asia	0.21	56	0.24	0	0	0	1.2	0.59	0.011	0.31	0.0024	2.7	0.00015	0.25	0.0026	0.0058	0.00083	7.4	0.0031	0	0	0.0021
Report region	East Asia	0.011	5.4	0.0019	0	0	0	0.00016	2.4e-05	3.3	0.46	7.4e-06	6	1.4e-05	0.03	0	0.0011	0	15	0	0	0	3.8e-05
Report region	Australia and New Zealand	0.00016	0.91	0.018	0	0	0	0.00093	0.00054	0.012	0.08	0.0014	0.18	0	0	0	0	0.00038	0.6	0.00087	0.00018	0	0
Report region	West Europe	0.23	3.7	2	0	2.3e-05	0.0018	0.88	0.007	0.0011	0	0.91	0.17	0.001	0.054	0	0.00041	2.8e-05	2.2	0.069	0	0	0
Report region	North America	0.0026	5	0.068	0	0	5.2e-06	0.21	0.0056	0.038	0.18	0.002	3.2	0.0065	0.00066	0.018	5.9e-05	9.5e-05	4.7	0.011	0	0	2.6e-05
Report region	East Africa	0.0048	17	0.0067	0	0.00032	0.034	0.0093	0.15	0.017	0.00038	0.00016	0.031	1.3	0	0.00043	0	0.79	1.9	2.6e-05	0	0	0
Report region	East Europe	0.016	1.7	0.42	0	0	0	0.019	0.0035	0.074	0.00011	0.14	0.1	0	0.18	4.4e-06	0.0001	0	1.4	0.0061	0	0	0.35
Report region	Central America	0	0.25	0.00091	0	0	0.00026	1.2	7.1e-05	0.0045	0	0	7.2	0	6.4e-06	0.26	0	0	0.045	0	0	0	0
Report region	West Africa	0.033	68	0.015	0	0	0.067	2.1	0.36	0.15	4.9e-05	0.015	1.6	0.11	0.00011	6.3e-05	4	0.005	18	0.01	0	0	0
Report region	South Africa	0.00012	11	0.0018	0	0	0.0023	0.1	0.014	1.6	0.015	0.00014	0.024	0.00058	0	0	3e-06	0.57	3.1	0.00083	0	0	0
Report region	Southeast Asia	0.0048	5.9	0.0011	0	0	0	0.00032	0.0055	0.063	0.05	0.00074	0.13	1.3e-05	0	0	0.072	0	11	0.0006	0	0	0
Report region	North Europe	0.00012	0.25	0.16	0	0	0	0.0035	0.00067	0.00069	0.0003	0.15	0.035	0	0.026	0	0	1.6e-05	0.25	0.063	0	0	0
Report region	Melanesia	0	0.15	7.4e-05	0	0	0	6.3e-05	0	0.014	0.38	0.00023	0.085	0	0	0	0	0	0.22	0	0.0024	0	0
Report region	Micronesia	0	0	0	0	0	0	0	0	0	0	0	0.00068	0	0.0022	0	0	0	0.045	0	0.0023	0	0
Report region	Central Asia	0	0.026	1.4e-05	0	0	0	0	0.0001	0.025	0	1.9e-05	0.0015	0	0.23	0	0	0	0.00044	1.1e-06	0	0	0.29
Amounts of MeHg embodied in international trades of rice based on reports of export regions
	Export	Partner region	Partner region	Partner region	Partner region	Partner region	Partner region	Partner region	Partner region	Partner region	Partner region	Partner region	Partner region	Partner region	Partner region	Partner region	Partner region	Partner region	Partner region	Partner region	Partner region	Partner region	Partner region
Import	MeHg (kg)	North Africa	South Asia	South Europe	Polynesia	Middle Africa	Caribbean	South America	West Asia	East Asia	Australia and New Zealand	West Europe	North America	East Africa	East Europe	Central America	West Africa	South Africa	Southeast Asia	North Europe	Melanesia	Micronesia	Central Asia
Report region	North Africa	0.087	0.49	0.01	0	0	0	0.015	0.0037	0.0016	0.0002	0.0028	0.28	0	0.046	0	0	3.5e-06	0.33	0	0	0	0.0022
Report region	South Asia	9e-07	11	0.057	0	0	0	0.18	0.0091	0.013	0.0003	4.6e-05	0.71	0.00013	1.2e-06	0.00024	0.062	7e-05	0.12	0	0	0	0
Report region	South Europe	0.016	0.57	0.19	0	0	0	0.16	9.4e-05	3.9e-05	0	0.069	0.017	0.00035	0.014	1.5e-05	0	0	0.29	0.00088	0	0	0
Report region	Polynesia	0	0.00067	1.6e-05	0	0	0	0	0	6.2e-05	0.018	2.8e-05	0.0019	0	0	0	0	0	0.017	0	0.0011	0	0
Report region	Middle Africa	0	1.4	0.014	0	0.0036	0	0.043	3.5e-05	0.024	0	0.00038	0.035	0.64	0	2e-05	3e-06	0.0063	1.2	0	0	0	0
Report region	Caribbean	0	0.022	0.00051	0	0	0.022	0.6	0	4.4e-06	0	1.9e-05	1.5	0	0.00025	0.00086	0	0	0.0052	0	0	0	0
Report region	South America	0	0.043	0.0078	0	0	0.001	4.1	5.2e-06	0.00058	0	0.00014	2.4	0	0	0	0.014	0	0.22	0	0	0	0
Report region	West Asia	0.18	17	0.16	0	0	0	0.51	0.39	0.0031	0.41	0.0019	2.7	4.9e-06	0.17	0.0033	0.001	0.00043	2.5	0	0	0	0.0032
Report region	East Asia	0.0052	1.6	0.0012	0	0	0	0.00011	1e-05	1.2	0.48	6.4e-06	4.6	2.1e-06	0.0079	0	0.0007	2.5e-05	9.8	0	0	0	8.8e-06
Report region	Australia and New Zealand	8.9e-05	0.32	0.0092	0	0	0	0.00058	0.00053	0.0069	0.084	0.00079	0.15	0	0	0	0	0.00017	0.29	9.1e-05	0.00016	0	0
Report region	West Europe	0.14	1.5	1.2	0	1.2e-05	0.0028	0.52	0.0024	0.00085	0	0.56	0.17	0.0002	0.041	0	0.00031	1.1e-05	1.1	0.0014	0	0	0
Report region	North America	0.0011	1.3	0.027	0	0	0.00012	0.095	0.0026	0.0088	0.16	0.00098	2.8	0.0012	0.00091	0.013	0	2.5e-05	1.8	0.00043	0	0	6.7e-06
Report region	East Africa	0.0033	7.3	0.005	0	0	0	0.0053	0.18	0.012	0.00053	6e-05	0.029	0.41	0	0.00018	0	0.26	0.93	0	0	0	0
Report region	East Europe	0.0085	0.54	0.34	0	0	0	0.011	0.0012	0.018	0.00011	0.092	0.082	0	0.14	0	7.5e-05	0	1	0.002	0	0	0.12
Report region	Central America	0	0.12	0.0005	0	0	0.07	0.69	9e-07	0.0015	0	0	6.7	0	4.8e-06	0.17	0	0	0.056	0	0	0	0
Report region	West Africa	0.0012	22	0.0079	0	0	0.0098	1.2	0.63	0.11	5.9e-05	0.0063	1.2	0.0044	0.00019	0	0.57	0.00052	8.6	9.3e-05	0	0	0
Report region	South Africa	5.9e-05	3.5	0.00083	0	0	0	0.064	0.014	0.46	0.016	8.5e-05	0.022	0.00025	0	0	0	0.41	1.4	0	0	0	0
Report region	Southeast Asia	0.00093	3	0.0009	0	0	0	1.6e-06	0.0015	0.029	0.039	0.0002	0.18	1.4e-06	0	0	0.019	0	6.8	0	0	0	0
Report region	North Europe	0.029	1.4	0.47	0	0	0	0.11	0.0014	0.00074	0.0084	0.21	0.28	0.00027	0.049	0	0.00016	1.8e-05	0.26	0.017	0	0	0
Report region	Melanesia	0	0.027	3.1e-05	0	0	0	2.1e-05	0	0.0023	0.27	7.7e-05	0.015	0	0	0	0	0	0.2	0	6.3e-05	0	0
Report region	Micronesia	0	0	0	0	0	0	0	0	1.5e-05	0	0	0.034	0	0.00058	0	0	0	0.014	0	0.0025	0	0
Report region	Central Asia	0	0.018	1e-05	0	0	0	0	4.9e-05	0.0043	0	1.6e-05	0.00073	0	0.15	0	0	0	0.0003	7e-07	0	0	0.092
Amounts of MeHg embodied in international trades of rice based on reports of import regions
	Export	Partner region	Partner region	Partner region	Partner region	Partner region	Partner region	Partner region	Partner region	Partner region	Partner region	Partner region	Partner region	Partner region	Partner region	Partner region	Partner region	Partner region	Partner region	Partner region	Partner region	Partner region	Partner region
Import	MeHg (kg)	North Africa	South Asia	South Europe	Polynesia	Middle Africa	Caribbean	South America	West Asia	East Asia	Australia and New Zealand	West Europe	North America	East Africa	East Europe	Central America	West Africa	South Africa	Southeast Asia	North Europe	Melanesia	Micronesia	Central Asia
Report region	North Africa	0.015	0.45	0.0091	0	0	0	0.013	0.0016	0.0011	8.4e-05	0.0024	0.0095	0	0	0	0	2.2e-06	0.15	2.5e-06	0	0	0.0026
Report region	South Asia	8e-07	4.3	0.066	0	0	9e-05	0	0.0016	0.016	6.1e-05	4e-05	0.17	0.00013	3e-07	0.00022	0.011	1.4e-05	0.0051	2.7e-05	0	9.5e-05	0
Report region	South Europe	0.016	0.56	0.23	0	0	0	0.17	0.00026	3.7e-05	0	0.075	0.019	0.00023	0.014	0	0	0	0.25	0.013	0	0	0
Report region	Polynesia	0	1.3e-05	2.6e-05	0	0	0	0	0	4.2e-05	0.0075	2.1e-05	0.013	0	0	0	0	0	0.021	0	7.6e-05	0	0
Report region	Middle Africa	0	2.4	0.013	0	0.0028	0	0.065	5.9e-05	0.0081	0	0.00015	0.068	0.0099	0	3e-05	2.7e-05	0.0024	1.7	0	0	0	0
Report region	Caribbean	0	0.029	0.0035	0	0	0.0048	1.9	3.8e-06	0.00026	0	6e-05	2.7	0	0	0.0013	0	0	0.0038	2.6e-05	0	0	0
Report region	South America	0	0.035	0.0079	0	0	0	2.7	5.9e-06	8.3e-05	0	0.00016	0.61	0	0	0	0.0067	0	0.073	0	0	0	0
Report region	West Asia	0.098	16	0.13	0	0	0	0.79	0.19	0.004	0.13	0.0012	2.2	3.9e-05	0.1	0.002	0.0023	0.00023	3	0.0017	0	0	0.0007
Report region	East Asia	0.005	2.1	0.0011	0	0	0	0.00013	7.7e-06	1.2	0.19	3.9e-06	4.9	3.8e-06	0.012	0	0.00045	0	5.9	0	0	0	1.2e-05
Report region	Australia and New Zealand	7.6e-05	0.28	0.01	0	0	0	0.00056	0.00017	0.0049	0.033	0.00074	0.14	0	0	0	0	0.0001	0.24	0.00047	8.2e-05	0	0
Report region	West Europe	0.11	1.1	1.2	0	7.2e-06	0.0013	0.45	0.0027	0.00046	0	0.49	0.14	0.00027	0.023	0	0.00016	7.7e-06	0.71	0.038	0	0	0
Report region	North America	0.0012	1.5	0.038	0	0	3e-06	0.11	0.002	0.014	0.073	0.0011	2.6	0.0017	0.00029	0.015	2.1e-05	2.6e-05	1.9	0.0058	0	0	8.6e-06
Report region	East Africa	0.0022	5.9	0.0037	0	8.5e-05	0.025	0.0043	0.048	0.0065	0.00016	7.5e-05	0.025	0.34	0	0.00032	0	0.22	0.78	1.5e-05	0	0	0
Report region	East Europe	0.0072	0.54	0.23	0	0	0	0.013	0.0014	0.026	4.6e-05	0.07	0.083	0	0.089	3.1e-06	4.1e-05	0	0.49	0.0031	0	0	0.11
Report region	Central America	0	0.094	0.0005	0	0	0.00019	0.6	2.4e-05	0.0016	0	0	5.8	0	3e-06	0.19	0	0	0.017	0	0	0	0
Report region	West Africa	0.017	20	0.0085	0	0	0.044	1	0.12	0.063	2e-05	0.0072	1.3	0.028	6.7e-05	4.4e-05	1.6	0.0014	7.3	0.0055	0	0	0
Report region	South Africa	5.4e-05	3.1	0.00099	0	0	0.0015	0.062	0.0046	0.58	0.006	7.3e-05	0.02	0.00015	0	0	1.2e-06	0.15	1.3	0.00045	0	0	0
Report region	Southeast Asia	0.0022	1.9	0.00066	0	0	0	0.0002	0.0018	0.023	0.021	0.00041	0.11	3.5e-06	0	0	0.029	0	4.1	0.0003	0	0	0
Report region	North Europe	5.5e-05	0.08	0.092	0	0	0	0.0019	0.00024	0.00029	0.00012	0.081	0.028	0	0.014	0	0	4.5e-06	0.089	0.033	0	0	0
Report region	Melanesia	0	0.044	4.1e-05	0	0	0	3.6e-05	0	0.0052	0.16	0.00013	0.068	0	0	0	0	0	0.084	0	0.001	0	0
Report region	Micronesia	0	0	0	0	0	0	0	0	0	0	0	0.00054	0	0.00084	0	0	0	0.018	0	0.001	0	0
Report region	Central Asia	0	0.0092	7.6e-06	0	0	0	0	4.2e-05	0.0091	0	1e-05	0.0012	0	0.091	0	0	0	0.00018	6e-07	0	0	0.095
