# Supplementary material for: Rice life cycle-based global mercury biotransport and human methylmercury exposure
Source: Nat Commun. 2019 Nov 14;10:5164. doi: 10.1038/s41467-019-13221-2 (PMC6856186; doi:10.1038/s41467-019-13221-2)
Supplement: Supplementary file 17 — Supplementary Data 15 [file 41467_2019_13221_MOESM17_ESM.xlsx]

## Sheet: Supplementary Table 15
Sampling site	Contaminated type	THg intake (μg/kg/week)	MeHg intake (μg/kg/week)	Per-foetus intelligence quotient decrements
Lombox Island, Indonesia	Gold mining	22	1.9	0.76
Ganjam, India	Chloralkili facility	9.9	0.89	0.39
Phichit, Thailand	Gold mining	6.7	0.83	0.37
Shaanxi, China	Hg mining	0.42	0.48	0.21
Guizhou, China	Chemical plant	0.67	0.41	0.18
Guizhou, China	Hg mining	2	0.38	0.16
Guizhou, China	Power plant and chemical plant	0.33	0.24	0.11
Hunan, China	Hg mining	0.65	0.2	0.11
Zhengjiang, China	E-waste	0.64	0.16	0.09
Honda Bay, Philippines	Historical gold mining	0.45	0.14	0.069
Mie prefecture, Japan	Chloralkili facility	0.39	0.11	0.048
Jiangsu, China	Industrial pollution	0.3	0.099	0.053
Kratie, Cambodia	Gold mining	0.46	0.082	0.045
Hunan, China	Industrial pollution	0.22	0.082	0.037
Guizhou, China	Power plant	0.12	0.048	0.021
Guangdong, China	Zinc and lead mining	0.33	0.046	0.027
Rwamagasa, Tanzania	Gold mining	0.15	0.041	0.018
Guizhou, China	Zinc smelting	0.05	0.035	0.015
California, USA	Gold and Hg mining	0.096	0.0089	0.0039
