# Supplementary material for: Rice life cycle-based global mercury biotransport and human methylmercury exposure
Source: Nat Commun. 2019 Nov 14;10:5164. doi: 10.1038/s41467-019-13221-2 (PMC6856186; doi:10.1038/s41467-019-13221-2)
Supplement: Supplementary file 18 — Supplementary Data 16 [file 41467_2019_13221_MOESM18_ESM.xlsx]

## Sheet: Supplementary Table 16
Unit: kg		Africa		North America & Caribbean		South America		Central & West Asia		East Asia		South Asia		Southeast Asia		Europe		Oceania
Year		1961	2016	1961	2016	1961	2016	1961	2016	1961	2016	1961	2016	1961	2016	1961	2016	1961	2016
Cereals	Barley	130	330	790	990	97	340	320	920	530	140	290	340	0	1.2	2900	6200	72	660
	Corn	200	850	1200	5100	200	1400	13	120	230	2800	76	460	60	500	480	1500	2.9	12
	Millet	420	870	8.1	18	17	0.44	15	11	480	130	530	700	2.2	16	170	61	1.4	2.3
	Oats	11	10	1100	230	51	130	25	34	78	27	0	630	2	14	1500	810	60	77
	Rice	1500	11000	840	2200	1500	3700	62	500	18000	39000	34000	81000	12000	40000	260	480	5.7	44
	Rye	0.64	6.3	120	140	34	5.7	36	22	83	37	4600	0.023	2900	13000	2000	690	0.68	1.9
	Sorghum	650	1800	780	1100	90	330	54	41	380	150	500	280	1.2	17	8.8	75	9.9	110
	Wheat	1100	5000	9300	20000	450	720	2000	12000	3900	29000	4300	30000	14	290	25000	54000	1500	5000
Legumes	Beans	140	680	180	300	140	250	33	140	400	1300	120	1100	39	520	170	200	2.8	32
	Groundnut	280	730	52	170	52	95	2.4	13	74	960	290	400	56	150	1.6	0.2	1.6	1.4
	Lentils	4.8	11	0.8	200	2.1	0.52	7.7	36	74	8.2	28	89	0.047	0.056	5.3	7	0	11
	Peas	74	550	170	390	12	31	10	60	200	1500	620	1000	6	80	330	460	15	76
	Soybean	5.2	150	1400	8900	21	12000	0.33	29	510	910	0.61	1000	35	110	26	760	0.014	4.5
Oil crops	Linseed	2.9	4.1	40	34	36	1.6	0.97	24	0.99	15	19	5.9	0.035	0.041	27	39	0.78	0.36
	Rapeseed	1.4	12	27	1400	2.8	35	0.35	20	46	1100	110	520	12	160	66	1500	0.01	200
	Safflower	1.2	0.96	25	74	23	2.2	0.053	11	0	1.4	2.8	2.5	2000	8700	1	12	0.066	0.11
	Seed cotton	140	260	640	670	150	280	63	450	160	1000	270	1300	7.1	28	330	98	0.45	97
	Sunflower	6	95	4900	1200	29	140	4.3	110	2.6	110	0.53	23	0.0042	17	250	1500	0.086	1.1
Sugar crops	Sugarbeet	1	170	170	330	4	16	31	210	18	110	8.3	54	0	1.1	1300	1800	0.0008	0.0026
	Sugarcane	270	880	1300	1700	990	8300	0.1	12	130	1200	1200	4100	310	1600	3.3	0.056	100	350
Tubers	Potato	22	260	170	290	72	160	18	200	190	1100	41	700	1.9	25	2400	1200	7.4	18
	Sweet potato	35	230	13	16	22	35	0.0023	9.5	900	770	18	19	49	46	2.1	0.55	3.8	9.6
Total	All crop residues	5000	24000	23000	46000	4000	28000	2700	15000	26000	81000	47000	120000	17000	66000	37000	72000	1800	6700
