# Supplementary material for: Rice life cycle-based global mercury biotransport and human methylmercury exposure
Source: Nat Commun. 2019 Nov 14;10:5164. doi: 10.1038/s41467-019-13221-2 (PMC6856186; doi:10.1038/s41467-019-13221-2)
Supplement: Supplementary file 19 — Supplementary Data 17 [file 41467_2019_13221_MOESM19_ESM.xlsx]

## Sheet: Supplementary Table 17
	Unit: %	25% value	75% value
THg	Production	-24	33
	Import	-13	15
	Export	-22	29
	Stock variation	-19	23
	Food	-24	33
	Feed	-24	32
	Seed	-26	33
	Processing	-17	21
	Other uses	-18	22
	Losses	-23	28
	THg intake	-24	32
	Burning	-48	90
	Rice residues	-52	96
	Crop residues	-59	140
MeHg	Production	-19	22
	Import	-11	13
	Export	-18	23
	Stock variation	-14	16
	Food	-18	23
	Feed	-17	21
	Seed	-20	25
	Processing	-15	17
	Other uses	-14	17
	Losses	-17	21
	MeHg intake	-19	22
	Rice residues	-59	140
	Per-foetus intelligence quotient decrements	-52	82
	Fatal heart attack	-44	70
