# Supplementary material for: Rice life cycle-based global mercury biotransport and human methylmercury exposure
Source: Nat Commun. 2019 Nov 14;10:5164. doi: 10.1038/s41467-019-13221-2 (PMC6856186; doi:10.1038/s41467-019-13221-2)
Supplement: Supplementary file 20 — Supplementary Data 18 [file 41467_2019_13221_MOESM20_ESM.xlsx]

## Sheet: Supplementary Table 18
Country/region	Rice grain		Country/region	Rice grain		Country/region	Rice residue		Country/region	Rice residue		Country/region	Per-foetus intelligence quotient decrements		Country/region	Fatal heart attack
	THg (%)			MeHg (%)			THg (%)			MeHg (%)			MeHg (%)			MeHg (%)
	25% value	75% value		25% value	75% value		25% value	75% value		25% value	75% value		25% value	75% value		25% value	75% value
Turkey	-43	77	Madagascar	-37	70	Romania	-72	220	Madagascar	-83	410	Madagascar	-60	130	Madagascar	-55	110
China	-37	48	Turkey	-36	49	Sri Lanka	-65	210	Bulgaria	-76	320	Switzerland	-58	120	Switzerland	-52	110
Madagascar	-32	45	United States of America	-29	40	The former Yugoslav Republic of Macedonia	-63	210	Egypt	-72	310	Turkey	-60	120	Turkey	-53	100
India	-23	37	China	-25	35	Bulgaria	-66	200	Romania	-76	310	United States of America	-56	100	United States of America	-49	93
Egypt	-27	36	Italy	-27	32	Morocco	-62	200	Sri Lanka	-73	260	China	-54	95	Italy	-46	83
Ukraine	-26	36	Malaysia	-21	26	France	-63	190	The former Yugoslav Republic of Macedonia	-70	260	Italy	-54	94	China	-48	78
Pakistan	-24	35	India	-21	25	Hungary	-68	190	Hungary	-75	240	India	-52	88	Malaysia	-44	74
Republic of Korea	-27	35	Ukraine	-20	25	Ukraine	-62	180	Italy	-66	240	Ukraine	-53	84	Ukraine	-45	72
United States of America	-26	35	Egypt	-18	23	Uruguay	-66	180	Republic of Korea	-69	240	Egypt	-53	83	Germany	-43	71
Russian Federation	-26	32	Republic of Korea	-16	22	Italy	-58	170	Cambodia	-67	230	Germany	-53	83	India	-44	71
Romania	-25	30	France	-16	20	Peru	-60	170	Morocco	-65	220	Viet Nam	-53	83	Russian Federation	-43	71
Italy	-24	28	Viet Nam	-19	20	Algeria	-59	160	Spain	-68	220	Malaysia	-53	82	Viet Nam	-44	70
Japan	-21	26	Mozambique	-17	19	Burkina Faso	-58	160	Turkey	-70	220	France	-53	79	Egypt	-43	68
Chad	-17	25	Russian Federation	-17	19	Egypt	-62	160	Ukraine	-70	220	Indonesia	-52	79	Mozambique	-42	68
Sri Lanka	-20	25	Indonesia	-15	18	Greece	-62	160	France	-67	210	Mozambique	-53	79	Republic of Korea	-42	68
Sudan	-23	25	Pakistan	-14	18	Madagascar	-64	160	Argentina	-62	200	Pakistan	-52	79	Sudan	-42	68
Hungary	-16	23	Romania	-15	18	Myanmar	-60	160	Benin	-62	200	Republic of Korea	-53	79	France	-42	67
Brazil	-17	22	Hungary	-16	17	Republic of Korea	-61	160	Burkina Faso	-64	200	Russian Federation	-53	78	Indonesia	-43	67
Indonesia	-18	22	Sudan	-15	17	Senegal	-57	160	Comoros	-63	200	Saudi Arabia	-52	77	Pakistan	-43	67
Lao People's Democratic Republic	-18	22	Japan	-13	16	Spain	-63	160	Greece	-68	200	Hungary	-52	76	Saudi Arabia	-42	67
Viet Nam	-18	22	Brazil	-13	15	Argentina	-65	150	Japan	-67	200	Romania	-53	76	Hungary	-43	65
Mozambique	-19	21	Malawi	-14	15	Guyana	-56	150	Portugal	-59	200	Sudan	-52	76	Malawi	-42	65
Bangladesh	-16	19	United Republic of Tanzania	-12	15	Malaysia	-56	150	Réunion	-67	200	Japan	-51	75	Austria	-42	64
Afghanistan	-14	17	Chad	-12	13	Turkey	-61	150	Algeria	-66	190	United Republic of Tanzania	-51	75	Romania	-41	64
Bulgaria	-14	17	Bangladesh	-12	12	United States of America	-53	150	Indonesia	-58	190	Austria	-51	74	Chad	-41	63
France	-15	17	Bulgaria	-11	11	Viet Nam	-58	150	Myanmar	-65	190	Brazil	-52	74	Japan	-41	63
Philippines	-17	17	Iraq	-8.7	11	Australia	-56	140	Niger	-60	190	Malawi	-51	74	Brazil	-41	62
Australia	-14	16	Mexico	-8.7	11	Brazil	-57	140	Thailand	-65	190	Canada	-51	73	Kiribati	-40	62
Malawi	-14	16	Spain	-11	11	Chile	-59	140	Australia	-60	180	Slovakia	-51	72	Serbia	-41	62
Myanmar	-15	16	Sri Lanka	-10	11	China	-53	140	Chad	-66	180	Australia	-51	71	Bangladesh	-41	61
