# Supplementary material for: Rice life cycle-based global mercury biotransport and human methylmercury exposure
Source: Nat Commun. 2019 Nov 14;10:5164. doi: 10.1038/s41467-019-13221-2 (PMC6856186; doi:10.1038/s41467-019-13221-2)
Supplement: Supplementary file 21 — Supplementary Data 19 [file 41467_2019_13221_MOESM21_ESM.xlsx]

## Sheet: Supplementary Table 19
Year	Africa	Asia	Europe	North America	Oceania	South America	Global
1961	0.85	0.79	0.83	0.83	0.79	0.82	0.81
1962	0.86	0.8	0.84	0.84	0.81	0.84	0.82
1963	0.88	0.81	0.86	0.86	0.82	0.86	0.84
1964	0.9	0.83	0.87	0.87	0.83	0.87	0.85
1965	0.91	0.84	0.89	0.89	0.84	0.89	0.86
1966	0.93	0.85	0.9	0.9	0.85	0.9	0.88
1967	0.95	0.86	0.91	0.92	0.87	0.92	0.89
1968	0.96	0.87	0.93	0.93	0.88	0.93	0.9
1969	0.98	0.88	0.94	0.95	0.89	0.95	0.92
1970	0.99	0.89	0.96	0.96	0.9	0.96	0.93
1971	1	0.9	0.97	0.98	0.92	0.97	0.94
1972	1	0.91	0.98	0.99	0.93	0.99	0.95
1973	1	0.92	0.99	1	0.94	1	0.96
1974	1	0.93	1	1	0.95	1	0.97
1975	1	0.94	1	1	0.96	1	0.98
1976	1	0.94	1	1	0.96	1	0.98
1977	1	0.95	1	1	0.97	1	0.98
1978	1	0.95	1	1	0.97	1	0.99
1979	1	0.95	1	1	0.97	1	0.99
1980	1	0.95	1	1	0.97	1	0.98
1981	1	0.95	1	1	0.98	1	0.98
1982	1	0.96	1	1	0.98	1	0.98
1983	1	0.96	1	1	0.98	0.99	0.98
1984	1	0.96	1	1	0.98	0.99	0.98
1985	1	0.96	1	1	0.98	0.99	0.98
1986	1	0.96	1	1	0.98	0.99	0.98
1987	0.99	0.96	1	1	0.98	0.98	0.98
1988	0.99	0.97	1	1	0.98	0.98	0.98
1989	0.99	0.97	1	0.99	0.98	0.98	0.98
1990	0.99	0.97	1	0.99	0.98	0.98	0.98
1991	0.99	0.97	1	0.99	0.98	0.98	0.98
1992	0.99	0.97	1	0.99	0.98	0.98	0.98
1993	0.99	0.97	1	0.99	0.98	0.98	0.98
1994	0.99	0.98	1	0.99	0.98	0.98	0.98
1995	0.98	0.98	1	0.99	0.98	0.98	0.98
1996	0.98	0.98	1	0.99	0.98	0.98	0.98
1997	0.98	0.98	0.99	0.99	0.98	0.98	0.98
1998	0.98	0.98	0.99	0.99	0.98	0.98	0.98
1999	0.98	0.98	0.99	0.98	0.98	0.98	0.98
2000	0.98	0.98	0.99	0.98	0.98	0.98	0.98
2001	0.98	0.98	0.99	0.98	0.98	0.98	0.98
2002	0.98	0.98	0.99	0.98	0.98	0.98	0.98
2003	0.98	0.98	0.99	0.98	0.99	0.98	0.98
2004	0.98	0.99	0.99	0.99	0.99	0.98	0.99
2005	0.98	0.99	0.99	0.99	0.99	0.98	0.99
2006	0.99	0.99	0.99	0.99	0.99	0.99	0.99
2007	0.99	1	1	1	1	0.99	1
2008	1	1	1	1	1	1	1
Supplementary References
1	Al-Saleh, I. & Abduljabbar, M. Heavy metals (lead, cadmium, methylmercury, arsenic) in commonly imported rice grains (Oryza sativa) sold in Saudi Arabia and their potential health risk. Int. J. Hyg. Environ. Health. 220, 1168-1178 (2017).
2	Al-Saleh, I. & Shinwari, N. Report on the levels of cadmium, lead, and mercury in imported rice grain samples. Biol. Trace Elem. Res. 83, 91-96 (2001).
3	Teherani, D. Trace elements analysis in rice. J. Radioanal. Nucl. Chem. 117, 133-143 (1987).
4	Batista, B. L., Nacano, L. R., de Freitas, R., de Oliveira-Souza, V. C. & Barbosa, F. Determination of essential (Ca, Fe, I, K, Mo) and toxic elements (Hg, Pb) in Brazilian rice grains and estimation of reference daily intake. Pol. J. food Nutr. Sci. 3, 129 (2012).
5	Da Silva, M. J., Paim, A. P. S., Pimentel, M. F., Cervera, M. L. & De la Guardia, M. Determination of mercury in rice by cold vapor atomic fluorescence spectrometry after microwave-assisted digestion. Anal. Chim. Acta 667, 43-48 (2010).
6	Nardi, E. P. et al. The use of inductively coupled plasma mass spectrometry (ICP-MS) for the determination of toxic and essential elements in different types of food samples. Food Chem. 112, 727-732 (2009).
7	Silva, L. O. B., da Silva, D. G., Leao, D. J., Matos, G. D. & Ferreira, S. L. C. Slurry sampling for the determination of mercury in rice using cold vapor atomic absorption spectrometry. Food Anal. Meth. 5, 1289-1295 (2012).
8	Cheng, Z. et al. Dietary exposure and risk assessment of mercury via total diet study in Cambodia. Chemosphere 92, 143-149 (2013).
9	Brombach, C.-C. et al. Methylmercury varies more than one order of magnitude in commercial European rice. Food Chem. 214, 360-365 (2017).
10	Lin, H. A Study on the Establishment of Heavy Metal Tolerance in Soil through the Heavy M etal concentration of crop. Unpub, M. Sc. Thesis. Research Institute of Soil Science, National Chung Hsing University, Taichung, Taiwan, (1991).
11	Cheng, J., Zhao, W., Wang, Q., Liu, X. & Wang, W. Accumulation of mercury, selenium and PCBs in domestic duck brain, liver and egg from a contaminated area with an investigation of their redox responses. Environ. Toxicol. Pharmacol. 35, 388-394 (2013).
12	Zhang, H., Feng, X., Larssen, T., Shang, L. & Li, P. Bioaccumulation of methylmercury versus inorganic mercury in rice (Oryza sativa L.) grain. Environ. Sci. Technol. 44, 4499-4504 (2010).
13	Rothenberg, S. E. et al. Characterization of mercury species in brown and white rice (Oryza sativa L.) grown in water-saving paddies. Environ. Pollut. 159, 1283-1289 (2011).
14	Fang, Y. et al. Concentrations and health risks of lead, cadmium, arsenic, and mercury in rice and edible mushrooms in China. Food Chem. 147, 147-151 (2014).
15	Qian, Y. et al. Concentrations of cadmium, lead, mercury and arsenic in Chinese market milled rice and associated population health risk. Food Control 21, 1757-1763 (2010).
16	Liu, H., Wang, L., Zhang, J., Li, G. & Dai, J. Distribution characteristics, bioaccumulation, and sources of mercury in rice at Nansi Lake area, Shandong Province, China. J. Anim. Plant Sci. 25, 114-121 (2015).
17	Meng, B. et al. Distribution patterns of inorganic mercury and methylmercury in tissues of rice (Oryza sativa L.) plants and possible bioaccumulation pathways. J. Agric. Food Chem. 58, 4951-4958 (2010).
18	Rothenberg, S. E. et al. Environment and genotype controls on mercury accumulation in rice (Oryza sativa L.) cultivated along a contamination gradient in Guizhou, China. Sci. Total Environ. 426, 272-280 (2012).
19	Jiang, S., Shi, C. & Wu, J. Genotypic differences in arsenic, mercury, lead and cadmium in milled rice (Oryza sativa L.). Int. J. Food Sci. Nutr. 63, 468-475 (2012).
20	Huang, Z., Pan, X.-D., Wu, P.-G., Han, J.-L. & Chen, Q. Health risk assessment of heavy metals in rice to the population in Zhejiang, China. PloS One 8, e75007 (2013).
21	Lin, H.-T., Wong, S.-S. & Li, G.-C. Heavy metal content of rice and shellfish in Taiwan. J. Food Drug Anal. 12, 167-174 (2004).
22	Huamain, C., Chunrong, Z., Cong, T. & Yongguan, Z. Heavy metal pollution in soils in China: status and countermeasures. Ambio, 130-134 (1999).
23	Cao, H. et al. Heavy metals in rice and garden vegetables and their potential health risks to inhabitants in the vicinity of an industrial zone in Jiangsu, China. J. Environ. Sci. 22, 1792-1799 (2010).
24	Feng, X. et al. Human exposure to methylmercury through rice intake in mercury mining areas, Guizhou Province, China. Environ. Sci. Technol. 42, 326-332 (2007).
25	Zhang, H., Feng, X., Larssen, T., Qiu, G. & Vogt, R. D. In inland China, rice, rather than fish, is the major pathway for methylmercury exposure. Environ. Health Perspect. 118, 1183-1188 (2010).
26	Meng, B. et al. Localization and speciation of mercury in brown rice with implications for pan-Asian public health. Environ. Sci. Technol. 48, 7974-7981 (2014).
27	Hong, C., Yu, X., Liu, J., Cheng, Y. & Rothenberg, S. E. Low-level methylmercury exposure through rice ingestion in a cohort of pregnant mothers in rural China. Environ. Res. 150, 519-527 (2016).
28	Li, P., Feng, X., Qiu, G., Shang, L. & Wang, S. Mercury exposure in the population from Wuchuan mercury mining area, Guizhou, China. Sci. Total Environ. 395, 72-79 (2008).
29	Cheng, J. et al. Mercury levels in fisherman and their household members in Zhoushan, China: impact of public health. Sci. Total Environ. 407, 2625-2630 (2009).
30	Tang, S., Fan, H., Mao, T. & Huang, Z. Methylmercury accumulation in rice plants (Oryza sativa L.) In low Hg areas and the potential health-Risk exposing in extreme micro-environments.
31	Li, P. et al. Rice consumption contributes to low level methylmercury exposure in southern China. Environ. Int. 49, 18-23 (2012).
32	Wu, C. et al. Soil mercury speciation and accumulation in rice (Oryza sativa L.) grown in wastewater-irrigated farms. Appl. Geochem. 89, 202-209 (2018).
33	Rothenberg, S. E. et al. Stable mercury isotopes in polished rice (Oryza Sativa L.) and hair from rice consumers. Environ. Sci. Technol. 51, 6480-6488 (2017).
34	Lin, Y. et al. Ultrasensitive speciation analysis of mercury in rice by headspace solid phase microextraction using porous carbons and gas chromatography-dielectric barrier discharge optical emission spectrometry. Environ. Sci. Technol. 50, 2468-2476 (2016).
35	Huang, L., Li, B., Tam, N. F.-Y., Wang, X. & Ye, Z. Effects of environment and genotype on mercury and methylmercury accumulation in rice (Oryza sativa L.). Plant Soil 427, 269-280 (2018).
36	Zhu, C., Shen, G., Yan, Y. & He, J. Genotypic variation in grain mercury accumulation of lowland rice. J. Plant Nutr. Soil Sci. 171, 281-285 (2008).
37	Hang, X. et al. Evaluation of Mercury Uptake and Distribution in Rice (Oryza sativa L.). Bull. Environ. Contam. Toxicol. 100, 451-456 (2018).
38	Zhou, J. et al. Influence of soil mercury concentration and fraction on bioaccumulation process of inorganic mercury and methylmercury in rice (Oryza sativa L.). Environ. Sci. Pollut. Res. 22, 6144-6154 (2015).
39	Li, Y. Environmental contamination and risk assessment of mercury from a historic mercury mine located in southwestern China. Environ. Geochem. Health 35, 27-36 (2013).
40	Shi, J.-B., Liang, L.-N. & Jiang, G.-B. Simultaneous determination of methylmercury and ethylmercury in rice by capillary gas chromatography coupled on-line with atomic fluorescence spectrometry. J. AOAC Int. 88, 665-669 (2005).
41	Lee, D., Thomas, B., Roughan, J. & Watters, E. Mercury content of some foodstuffs of vegetable origin. Pestic. Sci. 3, 13-17 (1972).
42	Leblanc, J.-C. et al. Dietary exposure estimates of 18 elements from the 1st French Total Diet Study. Food Addit. Contam. 22, 624-641 (2005).
43	Sarkar, A., Aronson, K. J., Patil, S. & Hugar, L. B. Emerging health risks associated with modern agriculture practices: A comprehensive study in India. Environ. Res. 115, 37-50 (2012).
44	Srikumar, T. The mineral and trace element composition of vegetables, pulses and cereals of southern India. Food Chem. 46, 163-167 (1993).
45	Singh, J., Upadhyay, S. K., Pathak, R. K. & Gupta, V. Accumulation of heavy metals in soil and paddy crop (Oryza sativa), irrigated with water of Ramgarh Lake, Gorakhpur, UP, India. Toxicol Environ. Chem. 93, 462-473 (2011).
46	Shishido, S. & SUZUKI, T. Estimation of daily intake of inorganic or organic mercury via diet. Tohoku J. Exp. Med. 114, 369-377 (1974).
47	Suzuki, T., Satoh, H., Yamamoto, R. & Kashiwazaki, H. Selenium and mercury in foodstuff from a locality with elevated intake of methylmercury. Bull. Environ. Contam. Toxicol. 24, 805-812 (1980).
48	Lee, H.-S. et al. Dietary exposure of the Korean population to arsenic, cadmium, lead and mercury. J. Food Compos. Anal. 19, S31-S37 (2006).
49	Rothenberg, S. E., Mgutshini, N. L., Bizimis, M., Johnson-Beebout, S. E. & Ramanantsoanirina, A. Retrospective study of methylmercury and other metal (loid) s in Madagascar unpolished rice (Oryza sativa L.). Environ. Pollut. 196, 125-133 (2015).
50	Zarcinas, B. A., Ishak, C. F., McLaughlin, M. J. & Cozens, G. Heavy metals in soils and crops in Southeast Asia. Environ. Geochem. Health 26, 343-357 (2004).
51	Appleton, J., Weeks, J., Calvez, J. & Beinhoff, C. Impacts of mercury contaminated mining waste on soil quality, crops, bivalves, and fish in the Naboc River area, Mindanao, Philippines. Sci. Total Environ. 354, 198-211 (2006).
52	Abrahamsson, E. & Ekelund, M. Human Exposure from Mercury in Rice in the Philippines. DiVA portal (2015).
53	da Silva, D. G., Portugal, L. A., Serra, A. M., Ferreira, S. L. & Cerdà, V. Determination of mercury in rice by MSFIA and cold vapour atomic fluorescence spectrometry. Food Chem. 137, 159-163 (2013).
54	Taylor, H. et al. Environmental assessment of mercury contamination from the Rwamagasa artisanal gold mining centre, Geita District, Tanzania. Sci. Total Environ. 343, 111-133 (2005).
55	Zarcinas, B. A., Pongsakul, P., McLaughlin, M. J. & Cozens, G. Heavy metals in soils and crops in Southeast Asia 2. Thailand. Environ. Geochem. Health 26, 359-371 (2004).
56	Bennett, J. P., Chiriboga, E., Coleman, J. & Waller, D. M. Heavy metals in wild rice from northern Wisconsin. Sci. Total Environ. 246, 261-269 (2000).
57	Fu, J. et al. High levels of heavy metals in rice (Oryzasativa L.) from a typical E-waste recycling area in southeast China and its potential risk to human health. Chemosphere 71, 1269-1275 (2008).
58	Zhao, G., Zhou, H. & Wang, Z. Concentrations of selected heavy metals in food from four e-waste disassembly localities and daily intake by local residents. J. Environ. Sci. Health Part A-Toxic/Hazard. Subst. Environ. Eng. 45, 824-835 (2010).
59	Feng, X. & Qiu, G. Mercury pollution in Guizhou, Southwestern China—an overview. Sci. Total Environ. 400, 227-237 (2008).
60	Horvat, M. et al. Total mercury, methylmercury and selenium in mercury polluted areas in the province Guizhou, China. Sci. Total Environ. 304, 231-256 (2003).
61	Li, B. et al. Variations and constancy of mercury and methylmercury accumulation in rice grown at contaminated paddy field sites in three Provinces of China. Environ. Pollut. 181, 91-97 (2013).
62	Meng, M. et al. Accumulation of total mercury and methylmercury in rice plants collected from different mining areas in China. Environ. Pollut. 184, 179-186 (2014).
63	Qiu, G. et al. Methylmercury accumulation in rice (Oryza sativa L.) grown at abandoned mercury mines in Guizhou, China. J. Agric. Food Chem. 56, 2465-2468 (2008).
64	Qiu, G. et al. Environmental geochemistry of an abandoned mercury mine in Yanwuping, Guizhou Province, China. Environ. Res. 125, 124-130 (2013).
65	Rothenberg, S. E., Yu, X. & Zhang, Y. Prenatal methylmercury exposure through maternal rice ingestion: Insights from a feasibility pilot in Guizhou Province, China. Environ. Pollut. 180, 291-298 (2013).
66	Wang, X. et al. Multielemental contents of foodstuffs from the Wanshan (China) mercury mining area and the potential health risks. Appl. Geochem. 26, 182-187 (2011).
67	Li, W. C., Ouyang, Y. & Ye, Z. H. Accumulation of mercury and cadmium in rice from paddy soil near a mercury mine. Environ. Toxicol. Chem. 33, 2438-2447 (2014).
68	Cheng, J. et al. Mercury pollution in two typical areas in Guizhou province, China and its neurotoxic effects in the brains of rats fed with local polluted rice. Environ. Geochem. Health 28, 499-507 (2006).
69	Qiu, G., Feng, X., Wang, S. & Shang, L. Environmental contamination of mercury from Hg-mining areas in Wuchuan, northeastern Guizhou, China. Environ. Pollut. 142, 549-558 (2006).
70	Qiu, G., Feng, X., Meng, B., Sommar, J. & Gu, C. Environmental geochemistry of an active Hg mine in Xunyang, Shaanxi Province, China. Appl. Geochem. 27, 2280-2288 (2012).
71	Qiu, G., Feng, X., Meng, B. & Wang, X. Methylmercury in rice (Oryza sativa L.) grown from the Xunyang Hg mining area, Shaanxi province, northwestern China. Pure Appl. Chem. 84, 281-289 (2011).
72	Haiyan, W. & Stuanes, A. O. Heavy metal pollution in air-water-soil-plant system of Zhuzhou City, Hunan Province, China. Water Air Soil Pollut. 147, 79-107 (2003).
73	Hang, X. et al. Risk assessment of potentially toxic element pollution in soils and rice (Oryza sativa) in a typical area of the Yangtze River Delta. Environ. Pollut. 157, 2542-2549 (2009).
74	Lenka, M., Panda, K. K. & Panda, B. B. Monitoring and assessment of mercury pollution in the vicinity of a chloralkali plant. IV. Bioconcentration of mercury in in situ aquatic and terrestrial plants at Ganjam, India. Arch. Environ. Contam. Toxicol. 22, 195-202 (1992).
75	Krisnayanti, B. D. et al. Assessment of environmental mercury discharge at a four-year-old artisanal gold mining area on Lombok Island, Indonesia. J. Environ. Monit. 14, 2598-2607 (2012).
76	Morishita, T., Kishino, K. & Idaka, S. Mercury contamination of solls, rice plants, and human hair in the vicinity of a mercury mine in mie prefecture, Japan. Soil Sci. Plant Nutr. 28, 523-534 (1982).
77	Maramba, N. P. et al. Environmental and human exposure assessment monitoring of communities near an abandoned mercury mine in the Philippines: A toxic legacy. J. Environ. Manage. 81, 135-145 (2006).
78	Pataranawat, P., Parkpian, P., Polprasert, C., Delaune, R. & Jugsujinda, A. Mercury emission and distribution: Potential environmental risks at a small-scale gold mining operation, Phichit Province, Thailand. J. Environ. Sci. Health Part A-Toxic/Hazard. Subst. Environ. Eng. 42, 1081-1093 (2007).
79	Windham-Myers, L. et al. Mercury cycling in agricultural and managed wetlands: A synthesis of methylmercury production, hydrologic export, and bioaccumulation from an integrated field study. Sci. Total Environ. 484, 221-231 (2014).
80	Abdelhamid, M. T., Horiuchi, T. & Oba, S. Composting of rice straw with oilseed rape cake and poultry manure and its effects on faba bean (Vicia faba L.) growth and soil properties. Bioresour. Technol. 93, 183-189 (2004).
81	Bhattacharyya, P. et al. Effects of rice straw and nitrogen fertilization on greenhouse gas emissions and carbon storage in tropical flooded soil planted with rice. Soil Tillage Res. 124, 119-130 (2012).
82	Koopmans, A. & Koppejan, J. Agricultural and forest residues-generation, utilization and availability. Paper presented at the regional consultation on modern applications of biomass energy 6, 10 (1997).
83	Wang, X., Lu, X., Li, F. & Yang, G. Effects of temperature and carbon-nitrogen (C/N) ratio on the performance of anaerobic co-digestion of dairy manure, chicken manure and rice straw: focusing on ammonia inhibition. PloS One 9, e97265 (2014).
84	Zhu, N. Effect of low initial C/N ratio on aerobic composting of swine manure with rice straw. Bioresour. Technol. 98, 9-13 (2007).
85	Devêvre, O. C. & Horwáth, W. R. Decomposition of rice straw and microbial carbon use efficiency under different soil temperatures and moistures. Soil Biol. Biochem. 32, 1773-1785 (2000).
86	Verma, T. & Bhagat, R. Impact of rice straw management practices on yield, nitrogen uptake and soil properties in a wheat-rice rotation in northern India. Fertil. Res. 33, 97-106 (1992).
87	Zhang, R. & Zhang, Z. Biogasification of rice straw with an anaerobic-phased solids digester system. Bioresour. Technol. 68, 235-245 (1999).
88	Dobermann, A. & Fairhurst, T. Rice straw management. Better Crop Int. 16, 7-11 (2002).
89	Tsai, W., Lee, M. & Chang, Y. Fast pyrolysis of rice straw, sugarcane bagasse and coconut shell in an induction-heating reactor. J. Anal. Appl. Pyrolysis 76, 230-237 (2006).
90	He, Y., Pang, Y., Liu, Y., Li, X. & Wang, K. Physicochemical characterization of rice straw pretreated with sodium hydroxide in the solid state for enhancing biogas production. Energy Fuels 22, 2775-2781 (2008).
91	Miura, Y. & Kanno, T. Emissions of trace gases (CO2, CO, CH4, and N2O) resulting from rice straw burning. Soil Sci. Plant Nutr. 43, 849-854 (1997).
92	Pütün, A. E., Apaydın, E. & Pütün, E. Rice straw as a bio-oil source via pyrolysis and steam pyrolysis. Energy 29, 2171-2180 (2004).
93	Bird, J., Pettygrove, G. & Eadie, J. The impact of waterfowl foraging on the decomposition of rice straw: mutual benefits for rice growers and waterfowl. J. Appl. Ecol. 37, 728-741 (2000).
94	Gu, Y., Chen, X., Liu, Z., Zhou, X. & Zhang, Y. Effect of inoculum sources on the anaerobic digestion of rice straw. Bioresour. Technol. 158, 149-155 (2014).
95	Chandra, R., Takeuchi, H. & Hasegawa, T. Hydrothermal pretreatment of rice straw biomass: a potential and promising method for enhanced methane production. Appl. Energy 94, 129-140 (2012).
96	Rashad, F. M., Saleh, W. D. & Moselhy, M. A. Bioconversion of rice straw and certain agro-industrial wastes to amendments for organic farming systems: 1. Composting, quality, stability and maturity indices. Bioresour. Technol. 101, 5952-5960 (2010).
97	Jhorar, B., Phogat, V. & Malik, R. Kinetics of composting rice straw with glue waste at different carbon: nitrogen ratios in a semiarid environment. Arid Land Res. Manag. 5, 297-306 (1991).
98	Tang, S., Fan, H., Mao, T. & Huang, Z. Methylmercury accumulation in rice plants (Oryza sativa L.) In low Hg areas and the potential health-Risk exposing in extreme micro-environments. Rev. Adv. Mater. Sci. 2, 1-6 (2017).
99	Feng, X., Li, G. & Qiu, G. A preliminary study on mercury contamination to the environment from artisanal zinc smelting using indigenous methods in Hezhang county, Guizhou, China—Part 1: mercury emission from zinc smelting and its influences on the surface waters. Atmos. Environ. 38, 6223-6230 (2004).
100	Liu, W.-X., Shen, L.-F., Liu, J.-W., Wang, Y.-W. & Li, S.-R. Uptake of toxic heavy metals by rice (Oryza sativa L.) cultivated in the agricultural soil near Zhengzhou City, People’s Republic of China. Bull. Environ. Contam. Toxicol. 79, 209-213 (2007).
101	Zhang, H. et al. Selenium in soil inhibits mercury uptake and translocation in rice (Oryza sativa L.). Environ. Sci. Technol. 46, 10040-10046 (2012).
102	Zhao, J. et al. Selenium modulates mercury uptake and distribution in rice (Oryza sativa L.), in correlation with mercury species and exposure level. Metallomics 6, 1951-1957 (2014).
103	Meng, B. et al. Inorganic mercury accumulation in rice (Oryza sativa L.). Environ. Toxicol. Chem. 31, 2093-2098 (2012).
104	Li, Y. et al. Thiosulfate amendment reduces mercury accumulation in rice (Oryza sativa L.). Plant Soil 430, 413-422 (2018).
105	Yin, R., Feng, X. & Meng, B. Stable mercury isotope variation in rice plants (Oryza sativa L.) from the Wanshan mercury mining district, SW China. Environ. Sci. Technol. 47, 2238-2245 (2013).
106	Zhao, H. The preliminary analysis of the distribution of total mercury in rice (Oryza Sativa L.) from the main rice producing areas of China Master's thesis thesis, Guizhou Normal University, (2017).
107	Zheng, S., Tang, J., Zheng, H., Xue, Y. & Zheng, X. Pollution characteristics and risk assessments of mercury in wastewater-irrigated paddy fields. Chin. Environ. Sci. 35, 2729-2736 (2015).
108	Jiang, X. & Zhu, Y. Mercury migration in soil - rice system. Chongqing Environ. Sci. 17, 54-56 (1995).
109	BA, S. Handbook of energy for world agric. New York. 504 (Elsevier Science, 1990).
110	Lal, R. World crop residues production and implications of its use as a biofuel. Environ. Int. 31, 575-584 (2005).
111	Turn, S. et al. Elemental characterization of particulate matter emitted from biomass burning: Wind tunnel derived source profiles for herbaceous and wood fuels. J. Geophys. Res.-Atmos. 102, 3683-3699 (1997).
112	Obrist, D., Moosmüller, H., Schürmann, R., Chen, L.-W. A. & Kreidenweis, S. M. Particulate-phase and gaseous elemental mercury emissions during biomass combustion: controlling factors and correlation with particulate matter emissions. Environ. Sci. Technol. 42, 721-727 (2007).
113	Yuan, L. et al. Responses of rice production, milled rice quality and soil properties to various nitrogen inputs and rice straw incorporation under continuous plastic film mulching cultivation. Field Crop. Res. 155, 164-171 (2014).
114	Gadde, B., Bonnet, S., Menke, C. & Garivait, S. Air pollutant emissions from rice straw open field burning in India, Thailand and the Philippines. Environ. Pollut. 157, 1554-1558 (2009).
115	Holmes, P., ., James, K. A. F. & Levy, L. S. Is low-level environmental mercury exposure of concern to human health? Sci. Total Environ. 408, 171-182 (2009).
116	Harada, M. Minamata disease: methylmercury poisoning in Japan caused by environmental pollution. Crit. Rev. Toxicol. 25, 1-24 (1995).
117	Hajeb, P. et al. Assessment of mercury level in commonly consumed marine fishes in Malaysia. Food Control 20, 79-84 (2009).
118	Bosnir, J., Puntarić, D., Smit, Z. & Capuder, Z. Fish as an indicator of eco-system contamination with mercury. Croat. Med. J. 40, 546-549 (1999).
119	Mangerud, G. Dietary Mercury Exposure in Selected Norwegian Municipalities: The Norwegian Fish and Game Study, Part C. Available: http://www.nhv.se/upload/dokument/forskning/Publikationer/MPH/MPH%202005-202002%202020GMangerud.pdf (2005).
120	Johansen, P., Mulvad, G., Pedersen, H. S., Hansen, J. C. & Riget, F. Human accumulation of mercury in Greenland. Sci. Total Environ. 377, 173-178 (2007).
121	Holsbeek, L., ., Das, H. K. & Joiris, C. R. Mercury in human hair and relation to fish consumption in Bangladesh. Sci. Total Environ. 186, 181-188 (1996).
122	Liu, M. et al. Impacts of farmed fish consumption and food trade on methylmercury exposure in China. Environ. Int. 120, 333-344 (2018).
123	Sandra, C. & Antonia, F. Mercury content in Chilean fish and estimated intake levels. Food Addit. Contam. 24, 955-959 (2007).
124	Vannoort, R. & Cressey, P. 1997/98 New Zealand Total Diet Survey: Part 2-Elements. (New Zealand Ministry of Health, 2000).
125	Sunderland, E. M. Mercury exposure from domestic and imported estuarine and marine fish in the U.S. seafood market. Environ. Health Perspect. 115, 235-242 (2007).
126	Agusa, T. et al. Mercury contamination in human hair and fish from Cambodia: levels, specific accumulation and risk assessment. Environ. Pollut. 134, 79-86 (2005).
127	Bose-O’Reilly, S. et al. A preliminary study on health effects in villagers exposed to mercury in a small-scale artisanal gold mining area in Indonesia. Environ. Res. 149, 274-281 (2016).
128	BIDONE et al. Fish contamination and human exposure to mercury in Tartarugalzinho river, Amapa State, Northern Amazon, Brazil. A screening approach. Water Air Soil Pollut. 97, 9-15 (1997).
129	Diringer, S. E. et al. River transport of mercury from artisanal and small-scale gold mining and risks for dietary mercury exposure in Madre de Dios, Peru. Environ. Sci. Process Impacts 17, 478-487 (2015).
130	Passos, C. J. & Mergler, D. Human mercury exposure and adverse health effects in the Amazon: a review. Cadernos De Saúde Pública 24, s503 (2008).
131	Zuleica, C. et al. Human exposure and risk assessment associated with mercury contamination in artisanal gold mining areas in the Brazilian Amazon. Environ. Sci. Pollut. Res. 22, 11255-11264 (2015).
132	Miguel, E. D., Clavijo, D., Ortega, M. F. & Gómez, A. Probabilistic meta-analysis of risk from the exposure to Hg in artisanal gold mining communities in Colombia. Chemosphere 108, 183-189 (2014).
133	Castilhos, Z. C., Bidone, E. D. & Lacerda, L. D. Increase of the Background Human Exposure to Mercury Through Fish Consumption due to Gold Mining at the Tapajós River Region, Pará State, Amazon. Bull. Environ. Contam. Toxicol. 61, 202-209 (1998).
134	Cláudia Leopoldina, M., Mário, P., Maria Eduarda, P. & Armando Costa, D. Mercury distribution in key tissues of fish (Liza aurata) inhabiting a contaminated estuary-implications for human and ecosystem health risk assessment. J. Environ. Monit. 11, 1004-1012 (2009).
135	Castilhos, Z. C. et al. Mercury contamination in fish from gold mining areas in Indonesia and human health risk assessment. Sci. Total Environ. 368, 320-325 (2006).
136	Fréry, N., . et al. Gold-mining activities and mercury contamination of native amerindian communities in French Guiana: key role of fish in dietary uptake. Environ. Health Perspect. 109, 449-456 (2001).
137	Mason, R. P. et al. An assessment of the impact of artisanal and commercial gold mining on mercury and methylmercury levels in the environment and fish in Cote d'Ivoire. Sci. Total Environ. 665, 1158-1167.
138	Kobal, A. B. et al. Exposure to mercury in susceptible population groups living in the former mercury mining town of Idrija, Slovenia. Environ. Res. 152, 434-445 (2017).
139	Liang, P. et al. Human exposure to mercury in a compact fluorescent lamp manufacturing area: By food (rice and fish) consumption and occupational exposure. Environ. Pollut. 198, 126-132 (2015).
